# Supplementary material for: Identification of Genes/Proteins Related to Submergence Tolerance by Transcriptome and Proteome Analyses in Soybean
Source: Sci Rep. 2019 Oct 11;9:14688. doi: 10.1038/s41598-019-50757-1 (PMC6789146; doi:10.1038/s41598-019-50757-1)
Supplement: Supplementary file 2 — Table S2 [file 41598_2019_50757_MOESM2_ESM.xlsx]

## Sheet: CK3h-VS-F3h
GeneID	Length	CK3h-Expression	F3h-Expression	log2FoldChange(F3h/CK3h)	Padj	Up/Down-Regulation	Pvalue	Cellular Component	Molecular Function	Biological Process	Kegg Orthology	Nr Description
Glyma.01G031700.Wm82.a2.v1	1461	1037.28	359.935	-1.52699	5.72814e-09	Down	7.85718e-10	NA	GO:0016765//transferase activity, transferring alkyl or aryl (other than methyl) groups	GO:0006596//polyamine biosynthetic process	K00797//spermidine synthase [EC:2.5.1.16]	gi|359806591|ref|NP_001241525.1|//uncharacterized protein LOC100790506 [Glycine max]
Glyma.20G098300.Wm82.a2.v1	2706	6.50474	33396.7	12.3259	1.5181e-126	Up	5.13464e-129	GO:0016021//integral component of membrane	GO:0046872//metal ion binding;GO:0015405//P-P-bond-hydrolysis-driven transmembrane transporter activity;GO:0016462//pyrophosphatase activity;GO:0016628//oxidoreductase activity, acting on the CH-CH group of donors, NAD or NADP as acceptor	GO:0008152//metabolic process;GO:0006818//hydrogen transport	K01507//inorganic pyrophosphatase [EC:3.6.1.1]	gi|356575357|ref|XP_003555808.1|//PREDICTED: pyrophosphate-energized vacuolar membrane proton pump 1-like [Glycine max]
Glyma.13G174600.Wm82.a2.v1	9071	632.505	311.893	-1.02003	1.12079e-11	Down	1.17169e-12	NA	NA	NA	K19525//vacuolar protein sorting-associated protein 13A/C	gi|955358085|ref|XP_014621114.1|//PREDICTED: uncharacterized protein LOC100783352 isoform X3 [Glycine max]
Glyma.05G199400.Wm82.a2.v1	2309	120.1	439.71	1.87232	1.65056e-19	Up	9.42921e-21	GO:0019866//organelle inner membrane	GO:0046872//metal ion binding	GO:0006810//transport	K14684//solute carrier family 25 (mitochondrial phosphate transporter), member 23/24/25/41	gi|571456408|ref|XP_003524327.2|//PREDICTED: calcium-binding mitochondrial carrier protein SCaMC-2-B-like [Glycine max]
Glyma.04G221200.Wm82.a2.v1	1615	465.856	214.907	-1.11617	2.40564e-10	Down	2.84928e-11	NA	NA	NA	K15285//solute carrier family 35, member E3	gi|571451730|ref|XP_006578825.1|//PREDICTED: uncharacterized membrane protein At1g06890-like isoform X1 [Glycine max];gi|571451734|ref|XP_006578827.1|//PREDICTED: uncharacterized membrane protein At1g06890-like isoform X2 [Glycine max];gi|947115880|gb|KRH64182.1|//hypothetical protein GLYMA_04G221200 [Glycine max]
Glyma.16G187200.Wm82.a2.v1	1630	5.32678	30.509	2.5179	0.000251145	Up	6.62566e-05	NA	NA	NA	K13466//EIX receptor 1/2;K19613//leucine-rich repeat protein SHOC2	gi|955374689|ref|XP_006599586.2|//PREDICTED: LRR receptor-like serine/threonine-protein kinase ERECTA [Glycine max]
Glyma.17G161700.Wm82.a2.v1	1741	95.5899	331.708	1.79498	5.2706e-05	Up	1.23591e-05	NA	GO:0016407//acetyltransferase activity	NA	NA	gi|356565499|ref|XP_003550977.1|//PREDICTED: probable N-acetyltransferase HLS1 [Glycine max]
Glyma.09G168500.Wm82.a2.v1	2694	175.669	76.5174	-1.199	6.09033e-05	Down	1.4432e-05	NA	NA	NA	K05391//cyclic nucleotide gated channel, other eukaryote	gi|947090284|gb|KRH38949.1|//hypothetical protein GLYMA_09G168500 [Glycine max];gi|955339120|ref|XP_003534111.2|//PREDICTED: uncharacterized protein LOC100794895 [Glycine max]
Glyma.13G341100.Wm82.a2.v1	2067	343.447	1518.31	2.1443	2.01714e-25	Up	8.19951e-27	NA	GO:0032559//adenyl ribonucleotide binding;GO:0016301//kinase activity;GO:0004871//signal transducer activity	GO:0006464//cellular protein modification process	K14500//BR-signaling kinase [EC:2.7.11.1]	gi|356550341|ref|XP_003543546.1|//PREDICTED: probable serine/threonine-protein kinase At5g41260 isoform X1 [Glycine max]
Glyma.17G069200.Wm82.a2.v1	1345	957.416	4043.28	2.07831	1.69913e-25	Up	6.85778e-27	GO:0044464//cell part	NA	NA	K02940//large subunit ribosomal protein L9e;K01623//fructose-bisphosphate aldolase, class I [EC:4.1.2.13]	gi|955381490|ref|XP_014625638.1|//PREDICTED: WAT1-related protein At4g28040-like [Glycine max]
Glyma.01G058100.Wm82.a2.v1	249	22.6938	4.39922	-2.36698	0.00042827	Down	0.000117834	NA	NA	NA	NA	gi|947127174|gb|KRH75028.1|//hypothetical protein GLYMA_01G058100 [Glycine max]
Glyma.08G202800.Wm82.a2.v1	3066	52.3328	1835.87	5.1326	4.57754e-105	Up	2.21853e-107	NA	NA	NA	K17800//LETM1 and EF-hand domain-containing protein 1, mitochondrial	gi|947095725|gb|KRH44310.1|//hypothetical protein GLYMA_08G202800 [Glycine max];gi|947095724|gb|KRH44309.1|//hypothetical protein GLYMA_08G202800 [Glycine max];gi|947095722|gb|KRH44307.1|//hypothetical protein GLYMA_08G202800 [Glycine max];gi|571472349|ref|XP_006585580.1|//PREDICTED: uncharacterized protein LOC100787840 isoform X5 [Glycine max];gi|571472345|ref|XP_006585578.1|//PREDICTED: unchara…
Glyma.20G152500.Wm82.a2.v1	1684	2.93201	13.2689	2.17809	0.0338549	Up	0.014513	GO:0044464//cell part	GO:0016747//transferase activity, transferring acyl groups other than amino-acyl groups	GO:0006631//fatty acid metabolic process	K15397//3-ketoacyl-CoA synthase [EC:2.3.1.199]	gi|571567516|ref|XP_003555356.2|//PREDICTED: 3-ketoacyl-CoA synthase 5-like [Glycine max]
Glyma.14G037800.Wm82.a2.v1	2151	3.2331	11.8589	1.87498	0.0247983	Up	0.0102133	NA	NA	NA	NA	gi|955362671|ref|XP_014622134.1|//PREDICTED: cation/H(+) antiporter 3-like [Glycine max]
Glyma.07G017800.Wm82.a2.v1	1196	69.8066	13.0654	-2.41761	8.24491e-09	Down	1.1493e-09	GO:0043231//intracellular membrane-bounded organelle	GO:0003677//DNA binding;GO:0005515//protein binding;GO:0001071//nucleic acid binding transcription factor activity	GO:0006351//transcription, DNA-templated	NA	gi|571445313|ref|XP_003521109.2|//PREDICTED: bZIP transcription factor 17 [Glycine max]
Glyma.11G008100.Wm82.a2.v1	2106	667.852	1686.89	1.33677	3.191e-16	Up	2.28953e-17	NA	NA	NA	K15175//parafibromin	gi|356538299|ref|XP_003537641.1|//PREDICTED: protein CDC73 homolog [Glycine max]
Glyma.04G133400.Wm82.a2.v1	1224	14.221	4.04403	-1.81416	0.0460024	Down	0.0205373	NA	NA	NA	NA	gi|947114500|gb|KRH62802.1|//hypothetical protein GLYMA_04G133400 [Glycine max];gi|947114501|gb|KRH62803.1|//hypothetical protein GLYMA_04G133400 [Glycine max];gi|955316306|ref|XP_003523948.3|//PREDICTED: uncharacterized protein LOC100785636 [Glycine max];gi|947114502|gb|KRH62804.1|//hypothetical protein GLYMA_04G133400 [Glycine max]
Glyma.06G141700.Wm82.a2.v1	1561	378.422	951.824	1.3307	4.05077e-20	Up	2.22555e-21	GO:0043231//intracellular membrane-bounded organelle	GO:0003676//nucleic acid binding	GO:0006355//regulation of transcription, DNA-templated;GO:0006354//DNA-templated transcription, elongation	K03145//transcription elongation factor S-II	gi|356516223|ref|XP_003526795.1|//PREDICTED: putative transcription elongation factor S-II-like isoform X1 [Glycine max]
Glyma.01G240200.Wm82.a2.v1	1800	1.20224	12.6512	3.39548	0.000948897	Up	0.000278242	NA	NA	NA	K10956//protein transport protein SEC61 subunit alpha	gi|947130029|gb|KRH77883.1|//hypothetical protein GLYMA_01G240200 [Glycine max]
Glyma.04G247400.Wm82.a2.v1	1107	238.909	56.6904	-2.07529	6.98926e-12	Down	7.16396e-13	NA	NA	NA	K10523//speckle-type POZ protein	gi|947116334|gb|KRH64636.1|//hypothetical protein GLYMA_04G247400 [Glycine max]
Glyma.16G031000.Wm82.a2.v1	1214	96.2733	3.50292	-4.78051	8.86389e-14	Down	7.65591e-15	NA	NA	NA	NA	gi|947057158|gb|KRH06564.1|//hypothetical protein GLYMA_16G031000 [Glycine max]
Glyma.11G240400.Wm82.a2.v1	2079	112.629	49.8698	-1.17534	7.88398e-06	Down	1.61751e-06	NA	NA	NA	K07893//Ras-related protein Rab-6A	gi|358248716|ref|NP_001239928.1|//uncharacterized protein LOC100788279 [Glycine max]
Glyma.17G224300.Wm82.a2.v1	2538	1073.34	101.636	-3.40062	6.83552e-09	Down	9.45931e-10	NA	GO:0030246//carbohydrate binding;GO:0032559//adenyl ribonucleotide binding;GO:0004672//protein kinase activity;GO:0004871//signal transducer activity	GO:0006464//cellular protein modification process	K04733//interleukin-1 receptor-associated kinase 4 [EC:2.7.11.1];K04730//interleukin-1 receptor-associated kinase 1 [EC:2.7.11.1]	gi|351723683|ref|NP_001235240.1|//lectin-like receptor kinase [Glycine max];gi|947055935|gb|KRH05388.1|//hypothetical protein GLYMA_17G224300 [Glycine max]
Glyma.18G182400.Wm82.a2.v1	2711	109.466	37.3854	-1.54993	0.000226776	Down	5.93785e-05	NA	NA	NA	K03255//protein TIF31	gi|356566517|ref|XP_003551477.1|//PREDICTED: telomere repeat-binding protein 5-like [Glycine max];gi|947050440|gb|KRG99968.1|//hypothetical protein GLYMA_18G182400 [Glycine max]
Glyma.14G043700.Wm82.a2.v1	2048	44.2775	9.8368	-2.17031	0.000137525	Down	3.46693e-05	NA	NA	NA	K13496//UDP-glucosyl transferase 73C [EC:2.4.1.-]	gi|356554360|ref|XP_003545515.1|//PREDICTED: UDP-glycosyltransferase 92A1-like [Glycine max]
Glyma.20G239400.Wm82.a2.v1	3292	49.7032	17.8146	-1.48028	0.000378327	Down	0.000103172	NA	NA	NA	NA	gi|356574975|ref|XP_003555618.1|//PREDICTED: uncharacterized protein LOC100797988 [Glycine max]
Glyma.01G196600.Wm82.a2.v1	1425	812.841	2244.77	1.46552	4.09814e-11	Up	4.51246e-12	NA	NA	NA	K09338//homeobox-leucine zipper protein	gi|356497023|ref|XP_003517364.1|//PREDICTED: homeobox-leucine zipper protein HAT22-like [Glycine max]
Glyma.13G344500.Wm82.a2.v1	1762	4354	27285.8	2.64774	6.41544e-94	Up	3.87668e-96	NA	NA	NA	K00847//fructokinase [EC:2.7.1.4]	gi|356550378|ref|XP_003543564.1|//PREDICTED: probable fructokinase-4 [Glycine max]
Glyma.06G027300.Wm82.a2.v1	1404	18.7253	3.22046	-2.53965	0.000717638	Down	0.00020568	NA	GO:0016791//phosphatase activity	NA	K06269//serine/threonine-protein phosphatase PP1 catalytic subunit [EC:3.1.3.16]	gi|734378832|gb|KHN22207.1|//Serine/threonine-protein phosphatase PP1, partial [Glycine soja]
Glyma.11G123300.Wm82.a2.v1	903	157.368	17782	6.82013	8.2106e-100	Up	4.31798e-102	NA	NA	NA	NA	gi|734329258|gb|KHN06165.1|//hypothetical protein glysoja_031607 [Glycine soja]
Glyma.07G026100.Wm82.a2.v1	2386	153.151	62.7135	-1.28811	1.10888e-06	Down	2.01569e-07	NA	NA	NA	K10268//F-box and leucine-rich repeat protein 2/20	gi|356522300|ref|XP_003529785.1|//PREDICTED: EIN3-binding F-box protein 2-like [Glycine max]
Glyma.02G022000.Wm82.a2.v1	1798	503.232	8613.61	4.09732	3.43226e-169	Up	5.45051e-172	NA	GO:0060089//molecular transducer activity;GO:0004673//protein histidine kinase activity	GO:0050794//regulation of cellular process;GO:0007165//signal transduction;GO:0006351//transcription, DNA-templated	K08282//non-specific serine/threonine protein kinase [EC:2.7.11.1]	gi|358248936|ref|NP_001240221.1|//protein TWIN LOV 1-like [Glycine max];gi|571438011|ref|XP_006574433.1|//PREDICTED: protein TWIN LOV 1-like isoform X2 [Glycine max];gi|947121163|gb|KRH69369.1|//hypothetical protein GLYMA_02G022000 [Glycine max];gi|571438009|ref|XP_006574432.1|//PREDICTED: protein TWIN LOV 1-like isoform X1 [Glycine max]
Glyma.15G056500.Wm82.a2.v1	2806	61.01	25.1921	-1.27608	0.00188263	Down	0.00058605	NA	NA	NA	K03294//basic amino acid/polyamine antiporter, APA family;K15095//(+)-neomenthol dehydrogenase [EC:1.1.1.208]	gi|356554757|ref|XP_003545709.1|//PREDICTED: root phototropism protein 3-like [Glycine max]
Glyma.18G253100.Wm82.a2.v1	778	2.41803	239.63	6.63084	1.28531e-29	Up	4.25981e-31	NA	NA	NA	K01074//palmitoyl-protein thioesterase [EC:3.1.2.22]	gi|947051557|gb|KRH01086.1|//hypothetical protein GLYMA_18G253100 [Glycine max]
Glyma.02G025500.Wm82.a2.v1	1396	123.367	48.3047	-1.35272	3.45875e-06	Down	6.73661e-07	NA	NA	NA	K16189//phytochrome-interacting factor 4;K11253//histone H3;K12126//phytochrome-interacting factor 3	gi|356500821|ref|XP_003519229.1|//PREDICTED: transcription factor bHLH79-like isoform X1 [Glycine max];gi|571438444|ref|XP_006574570.1|//PREDICTED: transcription factor bHLH79-like isoform X2 [Glycine max]
Glyma.16G088900.Wm82.a2.v1	231	13.1795	3.58747	-1.87725	0.0277197	Down	0.0115903	GO:0030529//intracellular ribonucleoprotein complex;GO:0009536//plastid	GO:0005198//structural molecule activity	GO:0010467//gene expression	K02959//small subunit ribosomal protein S16	gi|947058030|gb|KRH07436.1|//hypothetical protein GLYMA_16G088900 [Glycine max]
Glyma.15G140200.Wm82.a2.v1	2338	50.983	20.0281	-1.34799	0.036337	Down	0.0157382	NA	GO:0004774//succinate-CoA ligase activity;GO:0046912//transferase activity, transferring acyl groups, acyl groups converted into alkyl on transfer	GO:0005975//carbohydrate metabolic process	K01648//ATP citrate (pro-S)-lyase [EC:2.3.3.8]	gi|955371632|ref|XP_014623431.1|//PREDICTED: ATP-citrate synthase beta chain protein 1-like isoform X1 [Glycine max]
Glyma.16G172700.Wm82.a2.v1	957	60.7221	22.0837	-1.45924	0.00210263	Down	0.000660824	NA	NA	NA	NA	gi|356559688|ref|XP_003548129.1|//PREDICTED: uncharacterized protein LOC100814763 [Glycine max]
Glyma.16G069700.Wm82.a2.v1	1045	14.0609	3361.27	7.90118	1.19706e-16	Up	8.33704e-18	NA	NA	NA	NA	gi|571526346|ref|XP_006599086.1|//PREDICTED: protein LURP-one-related 10-like [Glycine max]
Glyma.18G119300.Wm82.a2.v1	2036	3.36834	25.1483	2.90035	6.83702e-05	Up	1.63579e-05	NA	NA	NA	K02437//glycine cleavage system H protein;K13126//polyadenylate-binding protein	gi|955382887|ref|XP_014625908.1|//PREDICTED: protein FEZ-like [Glycine max]
Glyma.06G164500.Wm82.a2.v1	3522	166.539	1645.24	3.30437	2.23659e-76	Up	1.91426e-78	NA	NA	NA	K01191//alpha-mannosidase [EC:3.2.1.24]	gi|356516487|ref|XP_003526925.1|//PREDICTED: alpha-mannosidase-like [Glycine max]
Glyma.02G028000.Wm82.a2.v1	1292	0.5581	439.831	9.62221	1.37267e-24	Up	5.82893e-26	NA	GO:0070011//peptidase activity, acting on L-amino acid peptides;GO:0046872//metal ion binding	GO:0008152//metabolic process	K07761//metalloendoproteinase 5-MMP [EC:3.4.24.-];K07999//matrix metalloproteinase-20 (enamelysin) [EC:3.4.24.-]	gi|947121245|gb|KRH69451.1|//hypothetical protein GLYMA_02G028000 [Glycine max]
Glyma.10G172800.Wm82.a2.v1	3244	386.549	980.195	1.34242	4.03153e-17	Up	2.71218e-18	GO:0005741//mitochondrial outer membrane	NA	GO:0006612//protein targeting to membrane	NA	gi|356535272|ref|XP_003536172.1|//PREDICTED: immunoglobulin A1 protease autotransporter-like [Glycine max]
Glyma.16G148000.Wm82.a2.v1	2315	59.4147	18.4292	-1.68883	0.00048565	Down	0.000134974	NA	NA	NA	NA	gi|571528496|ref|XP_006599418.1|//PREDICTED: UPF0496 protein At3g19330-like [Glycine max]
Glyma.08G186500.Wm82.a2.v1	1822	141.467	330.72	1.22515	5.19577e-06	Up	1.03684e-06	NA	NA	NA	K10767//mRNA N6-methyladenine demethylase [EC:1.14.11.53]	gi|356525956|ref|XP_003531587.1|//PREDICTED: uncharacterized protein LOC100306211 isoform X1 [Glycine max]
Glyma.12G220700.Wm82.a2.v1	509	0.59427	7.38834	3.63606	0.00264648	Up	0.000849867	NA	NA	NA	K19613//leucine-rich repeat protein SHOC2	gi|734393114|gb|KHN28030.1|//hypothetical protein glysoja_007762 [Glycine soja]
Glyma.08G034300.Wm82.a2.v1	1816	121.413	464.917	1.93705	3.72384e-08	Up	5.61249e-09	NA	NA	NA	K00029//malate dehydrogenase (oxaloacetate-decarboxylating)(NADP+) [EC:1.1.1.40]	gi|947092922|gb|KRH41507.1|//hypothetical protein GLYMA_08G034300 [Glycine max];gi|955334130|ref|XP_014634149.1|//PREDICTED: LOW QUALITY PROTEIN: NADP-dependent malic enzyme [Glycine max]
Glyma.10G154100.Wm82.a2.v1	2019	133.573	31.3891	-2.08929	6.67806e-13	Down	6.22522e-14	NA	NA	NA	K18636//microtubule-binding protein TANGLED1	gi|571483150|ref|XP_006589144.1|//PREDICTED: microtubule-binding protein TANGLED-like [Glycine max]
Glyma.12G016900.Wm82.a2.v1	3230	415.529	72.8266	-2.51241	6.53522e-30	Down	2.14705e-31	NA	NA	NA	K12811//ATP-dependent RNA helicase DDX46/PRP5 [EC:3.6.4.13];K10405//kinesin family member C1;K11498//centromeric protein E;K12472//epidermal growth factor receptor substrate 15	gi|356543309|ref|XP_003540104.1|//PREDICTED: WEB family protein At3g02930, chloroplastic isoform X1 [Glycine max]
Glyma.17G040300.Wm82.a2.v1	1290	27.4136	11.5607	-1.24567	0.0213342	Down	0.00862776	NA	NA	NA	K15280//solute carrier family 35, member C2	gi|947053011|gb|KRH02464.1|//hypothetical protein GLYMA_17G040300, partial [Glycine max]
Glyma.01G226200.Wm82.a2.v1	2777	262.647	43.0338	-2.60959	3.54639e-24	Down	1.54105e-25	NA	NA	NA	K08770//ubiquitin C;K12158//ubiquitin-like protein Nedd8;K14544//U3 small nucleolar RNA-associated protein 22	gi|356495721|ref|XP_003516722.1|//PREDICTED: phosphatidylinositol 4-kinase gamma 2-like [Glycine max]
Glyma.06G249700.Wm82.a2.v1	1282	221.339	70.4857	-1.65086	0.00683974	Down	0.00242398	NA	NA	NA	NA	gi|358248682|ref|NP_001240178.1|//uncharacterized protein LOC100808294 precursor [Glycine max]
Glyma.19G136600.Wm82.a2.v1	1293	53.2164	174.935	1.71688	1.23501e-13	Up	1.07918e-14	NA	NA	NA	K15326//tRNA-splicing endonuclease subunit Sen54	gi|947045587|gb|KRG95216.1|//hypothetical protein GLYMA_19G136600 [Glycine max];gi|947045583|gb|KRG95212.1|//hypothetical protein GLYMA_19G136600 [Glycine max];gi|947045586|gb|KRG95215.1|//hypothetical protein GLYMA_19G136600 [Glycine max];gi|955387878|ref|XP_014627158.1|//PREDICTED: LOW QUALITY PROTEIN: uncharacterized protein LOC100782940 [Glycine max];gi|947045585|gb|KRG95214.1|//hypothetical …
Glyma.06G062100.Wm82.a2.v1	3036	1375.69	6684.66	2.2807	1.0578e-22	Up	5.00451e-24	NA	GO:0032559//adenyl ribonucleotide binding;GO:0004672//protein kinase activity	GO:0006464//cellular protein modification process;GO:0023052//signaling	K07198//5'-AMP-activated protein kinase, catalytic alpha subunit [EC:2.7.11.11]	gi|356514984|ref|XP_003526181.1|//PREDICTED: CBL-interacting serine/threonine-protein kinase 25-like [Glycine max]
Glyma.02G003500.Wm82.a2.v1	1657	19.9293	8.33979	-1.25681	0.0483038	Down	0.0217361	NA	NA	NA	K01148//poly(A)-specific ribonuclease [EC:3.1.13.4]	gi|947120886|gb|KRH69092.1|//hypothetical protein GLYMA_02G003500 [Glycine max];gi|955307706|ref|XP_006575210.2|//PREDICTED: uncharacterized CRM domain-containing protein At3g25440, chloroplastic-like isoform X1 [Glycine max]
Glyma.08G169300.Wm82.a2.v1	1278	134.739	13.0428	-3.36884	1.05769e-13	Down	9.18998e-15	NA	GO:0003824//catalytic activity	GO:0008152//metabolic process	K06892//feruloyl-CoA ortho-hydroxylase [EC:1.14.11.-]	gi|571471806|ref|XP_006585413.1|//PREDICTED: feruloyl CoA ortho-hydroxylase 1-like [Glycine max]
Glyma.08G128900.Wm82.a2.v1	3401	78.4838	20.2558	-1.95406	0.00025851	Down	6.83969e-05	NA	GO:0016301//kinase activity	NA	K13428//LRR receptor-like serine/threonine-protein kinase EFR [EC:2.7.11.1]	gi|571471175|ref|XP_006585228.1|//PREDICTED: putative receptor-like protein kinase At3g47110 [Glycine max]
Glyma.08G032800.Wm82.a2.v1	894	51.1803	1182.47	4.53008	8.96834e-27	Up	3.39217e-28	NA	NA	NA	NA	gi|734363590|gb|KHN16651.1|//hypothetical protein glysoja_002748 [Glycine soja]
Glyma.19G159000.Wm82.a2.v1	2609	203.722	62.8546	-1.69651	7.55507e-05	Down	1.82037e-05	GO:0031224//intrinsic component of membrane	GO:0015291//secondary active transmembrane transporter activity	GO:0015698//inorganic anion transport	K17471//sulfate transporter 3	gi|356572214|ref|XP_003554265.1|//PREDICTED: sulfate transporter 3.1-like [Glycine max]
Glyma.06G073800.Wm82.a2.v1	1820	683.341	307.142	-1.1537	1.89984e-11	Down	2.02961e-12	NA	NA	NA	NA	gi|356515502|ref|XP_003526439.1|//PREDICTED: nucleolar protein 12 [Glycine max]
Glyma.07G260100.Wm82.a2.v1	1420	166.344	1289.19	2.95422	6.38257e-29	Up	2.17456e-30	NA	NA	NA	NA	gi|571467914|ref|XP_003529631.2|//PREDICTED: uncharacterized protein LOC100815796 [Glycine max]
Glyma.09G094400.Wm82.a2.v1	1812	7.70714	0.850109	-3.18048	0.0114476	Down	0.00429768	NA	GO:0005515//protein binding;GO:0008168//methyltransferase activity	GO:0006730//one-carbon metabolic process	K13262//isoflavone-7-O-methyltransferase [EC:2.1.1.150]	gi|356530609|ref|XP_003533873.1|//PREDICTED: isoflavone-7-O-methyltransferase 6-like [Glycine max]
Glyma.18G054100.Wm82.a2.v1	2889	397.25	2212.73	2.47771	1.01859e-09	Up	1.28647e-10	NA	GO:0004672//protein kinase activity	NA	K08867//WNK lysine deficient protein kinase [EC:2.7.11.1]	gi|356570080|ref|XP_003553219.1|//PREDICTED: probable serine/threonine-protein kinase WNK4 isoform X1 [Glycine max]
Glyma.10G006600.Wm82.a2.v1	1327	31.8674	593.143	4.21823	5.9962e-24	Up	2.64887e-25	GO:0043231//intracellular membrane-bounded organelle	GO:0003676//nucleic acid binding	NA	K09422//myb proto-oncogene protein, plant	gi|356534297|ref|XP_003535693.1|//PREDICTED: myb-related protein Myb4 [Glycine max]
Glyma.18G164100.Wm82.a2.v1	1590	323.001	101.378	-1.6718	6.33933e-06	Down	1.28178e-06	NA	GO:0003824//catalytic activity	GO:0008152//metabolic process	K13525//transitional endoplasmic reticulum ATPase;K06892//feruloyl-CoA ortho-hydroxylase [EC:1.14.11.-];K13229//2,4-dihydroxy-1,4-benzoxazin-3-one-glucoside dioxygenase [EC:1.14.20.2]	gi|359806352|ref|NP_001241230.1|//uncharacterized protein LOC100790198 [Glycine max];gi|947050163|gb|KRG99691.1|//hypothetical protein GLYMA_18G164100 [Glycine max]
Glyma.11G075200.Wm82.a2.v1	4641	373.417	44.7685	-3.06023	5.47066e-36	Down	1.42272e-37	NA	GO:0032559//adenyl ribonucleotide binding;GO:0004672//protein kinase activity;GO:0004871//signal transducer activity	GO:0006464//cellular protein modification process	K13420//LRR receptor-like serine/threonine-protein kinase FLS2 [EC:2.7.11.1]	gi|955349679|ref|XP_014619378.1|//PREDICTED: probable LRR receptor-like serine/threonine-protein kinase At4g36180 [Glycine max]
Glyma.07G219600.Wm82.a2.v1	1066	35.7143	8.95723	-1.99538	0.000284236	Down	7.57604e-05	NA	NA	NA	NA	gi|321172996|gb|ADW77282.1|//CLE28 protein [Glycine max]
Glyma.05G090000.Wm82.a2.v1	1915	111.547	231.474	1.0532	1.60067e-07	Up	2.60957e-08	NA	NA	NA	K14442//ATP-dependent RNA helicase DHX36 [EC:3.6.4.13]	gi|947109554|gb|KRH57880.1|//hypothetical protein GLYMA_05G090000 [Glycine max];gi|947109557|gb|KRH57883.1|//hypothetical protein GLYMA_05G090000 [Glycine max];gi|947109555|gb|KRH57881.1|//hypothetical protein GLYMA_05G090000 [Glycine max];gi|947109556|gb|KRH57882.1|//hypothetical protein GLYMA_05G090000 [Glycine max]
Glyma.14G211300.Wm82.a2.v1	1062	189.538	3680.37	4.27929	3.7597e-46	Up	7.00951e-48	NA	NA	GO:0050896//response to stimulus	NA	gi|734418246|gb|KHN39491.1|//Universal stress protein A-like protein [Glycine soja]
Glyma.09G065800.Wm82.a2.v1	1281	36.0006	0.992462	-5.18086	4.60032e-07	Down	7.97618e-08	NA	GO:0016209//antioxidant activity;GO:0005506//iron ion binding;GO:0003824//catalytic activity	GO:0008152//metabolic process;GO:0006950//response to stress	K00430//peroxidase [EC:1.11.1.7]	gi|947088763|gb|KRH37428.1|//hypothetical protein GLYMA_09G065800 [Glycine max]
Glyma.13G303600.Wm82.a2.v1	1395	932.648	2176.62	1.22269	8.70762e-12	Up	8.99531e-13	NA	NA	NA	K06674//structural maintenance of chromosome 2	gi|947073595|gb|KRH22486.1|//hypothetical protein GLYMA_13G303600 [Glycine max]
Glyma.19G146800.Wm82.a2.v1	1871	129.538	38.403	-1.75408	2.36564e-05	Down	5.23937e-06	GO:0031224//intrinsic component of membrane	GO:0005506//iron ion binding;GO:0016491//oxidoreductase activity	GO:0008152//metabolic process	K13257//2-hydroxyisoflavanone synthase [EC:1.14.13.136];K15814//beta-amyrin 24-hydroxylase [EC:1.14.99.43];K13261//3,9-dihydroxypterocarpan 6a-monooxygenase [EC:1.14.13.28];K07408//cytochrome P450 family 1 subfamily A polypeptide 1 [EC:1.14.14.1]	gi|571557284|ref|XP_006604384.1|//PREDICTED: 3,9-dihydroxypterocarpan 6A-monooxygenase-like [Glycine max]
Glyma.14G198000.Wm82.a2.v1	1884	586.632	116.757	-2.32895	2.02629e-34	Down	5.62487e-36	NA	GO:0016757//transferase activity, transferring glycosyl groups	NA	K13691//pathogen-inducible salicylic acid glucosyltransferase [EC:2.4.1.-]	gi|356553110|ref|XP_003544901.1|//PREDICTED: UDP-glycosyltransferase 87A1-like [Glycine max]
Glyma.01G057700.Wm82.a2.v1	1529	0.66324	47.4849	6.16179	5.81876e-11	Up	6.50422e-12	NA	NA	NA	K07466//replication factor A1	gi|734319834|gb|KHN03643.1|//hypothetical protein glysoja_031140 [Glycine soja]
Glyma.20G152400.Wm82.a2.v1	1763	58.3423	13.4176	-2.12042	2.6655e-06	Down	5.09869e-07	NA	NA	NA	K01206//alpha-L-fucosidase [EC:3.2.1.51]	gi|356575904|ref|XP_003556076.1|//PREDICTED: alpha-L-fucosidase 1-like [Glycine max]
Glyma.03G206800.Wm82.a2.v1	992	10.1137	0.887513	-3.5104	0.00373027	Down	0.00124122	NA	NA	NA	K05605//3-hydroxyisobutyryl-CoA hydrolase [EC:3.1.2.4]	gi|356503881|ref|XP_003520729.1|//PREDICTED: probable strigolactone esterase D14 homolog [Glycine max]
Glyma.07G184000.Wm82.a2.v1	2989	80.3985	986.718	3.6174	2.2897e-64	Up	2.62554e-66	NA	NA	NA	K04733//interleukin-1 receptor-associated kinase 4 [EC:2.7.11.1];K04730//interleukin-1 receptor-associated kinase 1 [EC:2.7.11.1]	gi|571466829|ref|XP_003528401.2|//PREDICTED: L-type lectin-domain containing receptor kinase IX.1-like [Glycine max]
Glyma.11G105000.Wm82.a2.v1	3246	270.725	50.6203	-2.41904	5.43373e-12	Down	5.5124e-13	NA	NA	NA	K04733//interleukin-1 receptor-associated kinase 4 [EC:2.7.11.1];K04730//interleukin-1 receptor-associated kinase 1 [EC:2.7.11.1]	gi|571488108|ref|XP_006590844.1|//PREDICTED: inactive leucine-rich repeat receptor-like serine/threonine-protein kinase At1g60630 [Glycine max]
Glyma.19G056800.Wm82.a2.v1	1213	112.67	254.291	1.17438	6.44856e-06	Up	1.30519e-06	NA	NA	NA	K14850//ribosomal RNA-processing protein 8 [EC:2.1.1.287]	gi|356570596|ref|XP_003553471.1|//PREDICTED: ribosomal RNA-processing protein 8 isoform X1 [Glycine max];gi|571554688|ref|XP_006604017.1|//PREDICTED: ribosomal RNA-processing protein 8 isoform X2 [Glycine max];gi|947044407|gb|KRG94036.1|//hypothetical protein GLYMA_19G056800 [Glycine max]
Glyma.19G177200.Wm82.a2.v1	621	571.928	1349.13	1.23813	0.00142152	Up	0.000431046	NA	NA	NA	K00799//glutathione S-transferase [EC:2.5.1.18]	gi|947046272|gb|KRG95901.1|//hypothetical protein GLYMA_19G177200, partial [Glycine max]
Glyma.15G162700.Wm82.a2.v1	2790	13.2102	1.66336	-2.98948	0.00293752	Down	0.000954657	NA	NA	NA	K19613//leucine-rich repeat protein SHOC2	gi|947062995|gb|KRH12256.1|//hypothetical protein GLYMA_15G162700 [Glycine max]
Glyma.16G058900.Wm82.a2.v1	1198	65.0116	14.6165	-2.1531	5.11757e-08	Down	7.84712e-09	NA	NA	NA	K17964//leucine-rich PPR motif-containing protein, mitochondrial;K17710//pentatricopeptide repeat domain-containing protein 1	gi|947057571|gb|KRH06977.1|//hypothetical protein GLYMA_16G058900 [Glycine max]
Glyma.20G224400.Wm82.a2.v1	1780	648.069	252.947	-1.35731	4.6989e-07	Down	8.15292e-08	NA	GO:0048037//cofactor binding	GO:0008152//metabolic process	K10046//GDP-D-mannose 3', 5'-epimerase [EC:5.1.3.18 5.1.3.-]	gi|947042947|gb|KRG92671.1|//hypothetical protein GLYMA_20G224400 [Glycine max];gi|571569814|ref|XP_006606460.1|//PREDICTED: GDP-mannose 3,5-epimerase 2 isoform X1 [Glycine max];gi|947042948|gb|KRG92672.1|//hypothetical protein GLYMA_20G224400 [Glycine max];gi|947042946|gb|KRG92670.1|//hypothetical protein GLYMA_20G224400 [Glycine max]
Glyma.20G015100.Wm82.a2.v1	1338	159.149	57.7639	-1.46214	5.37168e-07	Down	9.38449e-08	NA	NA	NA	K09645//vitellogenic carboxypeptidase-like protein [EC:3.4.16.-]	gi|947039584|gb|KRG89308.1|//hypothetical protein GLYMA_20G015100 [Glycine max]
Glyma.19G233900.Wm82.a2.v1	3161	150.773	341.587	1.17987	0.00589828	Up	0.00205968	GO:0031224//intrinsic component of membrane	GO:0016209//antioxidant activity;GO:0016651//oxidoreductase activity, acting on NAD(P)H;GO:0046914//transition metal ion binding;GO:0050662//coenzyme binding	GO:0008152//metabolic process	K13447//respiratory burst oxidase [EC:1.6.3.- 1.11.1.-]	gi|356572992|ref|XP_003554649.1|//PREDICTED: respiratory burst oxidase homolog protein B-like [Glycine max]
Glyma.06G305400.Wm82.a2.v1	836	8.07399	0.452597	-4.15698	0.00202083	Down	0.00063249	NA	NA	NA	NA	gi|955327334|ref|XP_006582354.2|//PREDICTED: uncharacterized protein LOC102670552 [Glycine max]
Glyma.20G133200.Wm82.a2.v1	1580	2938.61	11608.1	1.98193	0.000149809	Up	3.80547e-05	NA	NA	NA	K05747//Wiskott-Aldrich syndrome protein	gi|356575726|ref|XP_003555988.1|//PREDICTED: zinc finger protein ZAT10 [Glycine max]
Glyma.15G214700.Wm82.a2.v1	1997	25.7309	75.3733	1.55055	6.9799e-05	Up	1.67228e-05	NA	NA	NA	K09291//nucleoprotein TPR	gi|571520464|ref|XP_006598000.1|//PREDICTED: uncharacterized protein LOC102665725 [Glycine max]
Glyma.06G132900.Wm82.a2.v1	1590	90.3227	292.412	1.69484	1.13251e-17	Up	7.35493e-19	NA	NA	NA	NA	gi|356516101|ref|XP_003526735.1|//PREDICTED: zinc finger HIT domain-containing protein 2-like isoform X1 [Glycine max];gi|571460321|ref|XP_006581666.1|//PREDICTED: zinc finger HIT domain-containing protein 2-like isoform X2 [Glycine max]
Glyma.04G015600.Wm82.a2.v1	2507	664.565	274.554	-1.27532	2.25922e-09	Down	2.96706e-10	NA	GO:0046872//metal ion binding	NA	K18932//palmitoyltransferase [EC:2.3.1.225]	gi|356508531|ref|XP_003523009.1|//PREDICTED: protein S-acyltransferase 21-like isoform X1 [Glycine max]
Glyma.01G022600.Wm82.a2.v1	2810	452.752	89.1504	-2.34441	6.187e-25	Down	2.58259e-26	NA	NA	NA	K04733//interleukin-1 receptor-associated kinase 4 [EC:2.7.11.1];K04730//interleukin-1 receptor-associated kinase 1 [EC:2.7.11.1]	gi|571433760|ref|XP_006572996.1|//PREDICTED: putative U-box domain-containing protein 50 [Glycine max]
Glyma.13G294100.Wm82.a2.v1	3346	400.338	169.498	-1.23995	8.34426e-07	Down	1.49305e-07	NA	GO:0004672//protein kinase activity	NA	K00924	gi|947073445|gb|KRH22336.1|//hypothetical protein GLYMA_13G294100 [Glycine max]
Glyma.01G105300.Wm82.a2.v1	727	1.25036	16.902	3.75678	0.000188017	Up	4.85537e-05	NA	NA	NA	NA	gi|571434877|ref|XP_006573321.1|//PREDICTED: uncharacterized protein LOC102664178 [Glycine max]
Glyma.20G162200.Wm82.a2.v1	1043	163.818	47.4085	-1.78888	3.04534e-07	Down	5.15952e-08	NA	NA	NA	NA	gi|356575996|ref|XP_003556121.1|//PREDICTED: uncharacterized protein LOC100800625 [Glycine max]
Glyma.15G052700.Wm82.a2.v1	1267	238.761	5641.64	4.56247	2.69448e-25	Up	1.10084e-26	NA	GO:0016209//antioxidant activity;GO:0005506//iron ion binding;GO:0003824//catalytic activity	GO:0042743//hydrogen peroxide metabolic process;GO:0006950//response to stress	K00430//peroxidase [EC:1.11.1.7]	gi|955366031|ref|XP_014622898.1|//PREDICTED: cationic peroxidase 2 [Glycine max]
Glyma.19G212800.Wm82.a2.v1	3106	1808.69	138293	6.25665	2.294e-147	Up	5.62996e-150	NA	GO:0035251//UDP-glucosyltransferase activity	GO:0005984//disaccharide metabolic process	K00695//sucrose synthase [EC:2.4.1.13]	gi|947046840|gb|KRG96469.1|//hypothetical protein GLYMA_19G212800 [Glycine max];gi|356572754|ref|XP_003554531.1|//PREDICTED: sucrose synthase 2 [Glycine max]
Glyma.09G205800.Wm82.a2.v1	1197	87.23	253.778	1.54067	2.44617e-13	Up	2.18848e-14	NA	NA	NA	NA	gi|356529722|ref|XP_003533437.1|//PREDICTED: uncharacterized protein LOC100809078 [Glycine max]
Glyma.05G044100.Wm82.a2.v1	3347	5.90112	0.855683	-2.78584	0.039425	Down	0.0172521	NA	NA	NA	K10755//replication factor C subunit 2/4;K10756//replication factor C subunit 3/5	gi|947108851|gb|KRH57177.1|//hypothetical protein GLYMA_05G044100 [Glycine max];gi|947108852|gb|KRH57178.1|//hypothetical protein GLYMA_05G044100 [Glycine max]
Glyma.05G225900.Wm82.a2.v1	1113	175.36	2192.44	3.64414	1.93044e-26	Up	7.42506e-28	NA	NA	NA	NA	gi|351724793|ref|NP_001235790.1|//uncharacterized protein LOC100526906 [Glycine max]
Glyma.15G251300.Wm82.a2.v1	1196	475.842	3.68743	-7.01173	2.79636e-09	Down	3.71345e-10	NA	GO:0016765//transferase activity, transferring alkyl or aryl (other than methyl) groups	GO:0018130//heterocycle biosynthetic process	K05953//nicotianamine synthase [EC:2.5.1.43]	gi|571521524|ref|XP_006598174.1|//PREDICTED: nicotianamine synthase-like [Glycine max]
Glyma.04G167500.Wm82.a2.v1	1542	36.425	2244.78	5.9455	1.98228e-67	Up	2.08089e-69	NA	GO:0015036//disulfide oxidoreductase activity	GO:0019725//cellular homeostasis;GO:0018904//ether metabolic process	K03671//thioredoxin 1	gi|356508541|ref|XP_003523014.1|//PREDICTED: thioredoxin-like 1-2, chloroplastic [Glycine max]
Glyma.20G149900.Wm82.a2.v1	1817	175.267	51.3775	-1.77034	2.89481e-12	Down	2.85971e-13	NA	NA	GO:0009913//epidermal cell differentiation;GO:0009791//post-embryonic development	NA	gi|356575885|ref|XP_003556067.1|//PREDICTED: EPIDERMAL PATTERNING FACTOR-like protein 5 [Glycine max]
Glyma.01G151700.Wm82.a2.v1	2873	159.072	49.5011	-1.68415	1.05958e-08	Down	1.49536e-09	NA	NA	NA	K16271//E3 ubiquitin-protein ligase RLIM [EC:2.3.2.27];K15692//E3 ubiquitin-protein ligase RNF13 [EC:2.3.2.27]	gi|356495268|ref|XP_003516501.1|//PREDICTED: uncharacterized protein LOC100815830 isoform X1 [Glycine max]
Glyma.13G139400.Wm82.a2.v1	1841	510.749	1095.67	1.10112	3.6488e-12	Up	3.64368e-13	NA	NA	NA	K10604//E3 ubiquitin-protein ligase MGRN1 [EC:2.3.2.27];K15688//E3 ubiquitin-protein ligase MUL1 [EC:2.3.2.27]	gi|356548246|ref|XP_003542514.1|//PREDICTED: probable E3 ubiquitin-protein ligase LOG2 [Glycine max]
Glyma.09G125900.Wm82.a2.v1	2251	36.0881	16.1892	-1.15649	0.0317768	Down	0.0135259	NA	NA	NA	K19613//leucine-rich repeat protein SHOC2	gi|950928906|ref|XP_014499951.1|//PREDICTED: LRR receptor-like serine/threonine-protein kinase GSO1 [Vigna radiata var. radiata]
Glyma.08G094500.Wm82.a2.v1	2220	831.527	7920.86	3.25182	6.03913e-64	Up	6.99966e-66	NA	NA	NA	K18643//katanin p80 WD40 repeat-containing subunit B1	gi|947093940|gb|KRH42525.1|//hypothetical protein GLYMA_08G094500 [Glycine max]
Glyma.02G147600.Wm82.a2.v1	2289	32.7524	8.44948	-1.95466	0.00029576	Down	7.90332e-05	NA	NA	NA	K07870//Ras homolog gene family, member T1	gi|947083291|gb|KRH32012.1|//hypothetical protein GLYMA_10G026200 [Glycine max]
Glyma.13G227700.Wm82.a2.v1	2262	218.715	39.633	-2.46428	4.48287e-07	Down	7.75683e-08	NA	NA	NA	K13420//LRR receptor-like serine/threonine-protein kinase FLS2 [EC:2.7.11.1]	gi|356546564|ref|XP_003541695.1|//PREDICTED: probable LRR receptor-like serine/threonine-protein kinase At4g36180 [Glycine max]
Glyma.20G037100.Wm82.a2.v1	1691	566.695	226.341	-1.32407	0.000313971	Down	8.43454e-05	NA	NA	NA	NA	gi|571564068|ref|XP_006605570.1|//PREDICTED: protein LATERAL ROOT PRIMORDIUM 1-like [Glycine max]
Glyma.16G161700.Wm82.a2.v1	1576	11.0584	2.39595	-2.20648	0.0264869	Down	0.0110076	NA	NA	NA	NA	gi|571531488|ref|XP_006600003.1|//PREDICTED: uncharacterized protein LOC102668951 [Glycine max]
Glyma.01G154600.Wm82.a2.v1	603	47.6106	97.7653	1.03804	0.000538336	Up	0.000150949	GO:0044464//cell part	NA	NA	K02940//large subunit ribosomal protein L9e;K01623//fructose-bisphosphate aldolase, class I [EC:4.1.2.13]	gi|947128618|gb|KRH76472.1|//hypothetical protein GLYMA_01G154600 [Glycine max]
Glyma.13G081100.Wm82.a2.v1	1029	450.146	23.6176	-4.25246	6.36861e-11	Down	7.13855e-12	NA	NA	NA	K02940//large subunit ribosomal protein L9e;K01623//fructose-bisphosphate aldolase, class I [EC:4.1.2.13]	gi|734406104|gb|KHN33864.1|//Auxin-induced protein 5NG4 [Glycine soja]
Glyma.18G227800.Wm82.a2.v1	977	39.9748	6.9729	-2.51926	1.54393e-05	Down	3.31246e-06	NA	NA	NA	NA	gi|356566882|ref|XP_003551655.1|//PREDICTED: uncharacterized protein LOC100776323 [Glycine max]
Glyma.13G214400.Wm82.a2.v1	4474	233.682	115.271	-1.01952	9.72843e-05	Down	2.38716e-05	NA	NA	NA	K17545//serine/threonine-protein kinase ULK4 [EC:2.7.11.1]	gi|356549052|ref|XP_003542912.1|//PREDICTED: serine/threonine-protein kinase RUNKEL-like [Glycine max]
Glyma.12G217200.Wm82.a2.v1	669	4.19459	0.381169	-3.46003	0.0159756	Down	0.00623202	GO:0044464//cell part	GO:0003677//DNA binding	NA	K08066//nuclear transcription factor Y, gamma	gi|356543975|ref|XP_003540433.1|//PREDICTED: nuclear transcription factor Y subunit C-1-like [Glycine max]
Glyma.20G112600.Wm82.a2.v1	2585	1148.03	183.694	-2.64378	6.04854e-27	Down	2.26034e-28	NA	NA	NA	K01728//pectate lyase [EC:4.2.2.2]	gi|356575512|ref|XP_003555884.1|//PREDICTED: probable pectate lyase 12 [Glycine max]
Glyma.12G072000.Wm82.a2.v1	1187	82.1242	23.1196	-1.82869	0.000905117	Down	0.000264453	NA	NA	NA	K13944;K01227//mannosyl-glycoprotein endo-beta-N-acetylglucosaminidase [EC:3.2.1.96]	gi|947076092|gb|KRH24932.1|//hypothetical protein GLYMA_12G072000 [Glycine max]
Glyma.11G036300.Wm82.a2.v1	1900	259.294	35.2644	-2.8783	3.46453e-19	Down	2.02279e-20	NA	GO:0004551//nucleotide diphosphatase activity;GO:0003824//catalytic activity	NA	K13648//alpha-1,4-galacturonosyltransferase [EC:2.4.1.43]	gi|356540550|ref|XP_003538751.1|//PREDICTED: nudix hydrolase 8-like [Glycine max];gi|947079371|gb|KRH28160.1|//hypothetical protein GLYMA_11G036300 [Glycine max]
Glyma.13G327000.Wm82.a2.v1	3885	349.973	59.5782	-2.55439	1.34065e-14	Down	1.08301e-15	NA	NA	NA	K12309//beta-galactosidase [EC:3.2.1.23]	gi|947074020|gb|KRH22911.1|//hypothetical protein GLYMA_13G327000 [Glycine max];gi|947074021|gb|KRH22912.1|//hypothetical protein GLYMA_13G327000 [Glycine max];gi|356550171|ref|XP_003543462.1|//PREDICTED: beta-galactosidase 8-like [Glycine max]
Glyma.15G261300.Wm82.a2.v1	1411	1041.14	366.4	-1.50668	1.52933e-05	Down	3.27924e-06	GO:0043231//intracellular membrane-bounded organelle	GO:0003677//DNA binding	NA	K08066//nuclear transcription factor Y, gamma	gi|955365669|ref|XP_014622845.1|//PREDICTED: uncharacterized protein LOC100799981 isoform X2 [Glycine max];gi|359811323|ref|NP_001241541.1|//uncharacterized protein LOC100799981 [Glycine max]
Glyma.17G232800.Wm82.a2.v1	1213	9.21127	0.463377	-4.31314	0.00114813	Down	0.000342029	NA	NA	NA	NA	gi|947056091|gb|KRH05544.1|//hypothetical protein GLYMA_17G232800 [Glycine max]
Glyma.12G177800.Wm82.a2.v1	837	18.3247	6.06852	-1.59438	0.0480517	Down	0.0215999	NA	NA	NA	K01206//alpha-L-fucosidase [EC:3.2.1.51]	gi|947077682|gb|KRH26522.1|//hypothetical protein GLYMA_12G177800 [Glycine max]
Glyma.20G116600.Wm82.a2.v1	875	56.9331	499.493	3.13312	2.7739e-08	Up	4.10981e-09	NA	NA	NA	NA	gi|571571545|ref|XP_006606887.1|//PREDICTED: VQ motif-containing protein 8, chloroplastic-like [Glycine max]
Glyma.13G247400.Wm82.a2.v1	3330	57.3934	135.543	1.23979	2.20329e-07	Up	3.66427e-08	NA	NA	NA	K15601//lysine-specific demethylase 3 [EC:1.14.11.-]	gi|571500399|ref|XP_006594637.1|//PREDICTED: lysine-specific demethylase JMJ25-like isoform X2 [Glycine max];gi|947072700|gb|KRH21591.1|//hypothetical protein GLYMA_13G247400 [Glycine max]
Glyma.15G101100.Wm82.a2.v1	1476	68.6943	586.487	3.09384	2.40173e-34	Up	6.68689e-36	NA	NA	NA	K10268//F-box and leucine-rich repeat protein 2/20	gi|947062072|gb|KRH11333.1|//hypothetical protein GLYMA_15G101100 [Glycine max]
Glyma.16G143200.Wm82.a2.v1	2751	191.854	55.312	-1.79434	3.6741e-09	Down	4.93513e-10	NA	NA	NA	NA	gi|947058936|gb|KRH08342.1|//hypothetical protein GLYMA_16G143200 [Glycine max]
Glyma.04G196400.Wm82.a2.v1	2511	161.893	6.82731	-4.56758	2.39123e-19	Down	1.38183e-20	NA	NA	NA	K14794//ribosomal RNA-processing protein 12	gi|356508817|ref|XP_003523150.1|//PREDICTED: protein NUCLEAR FUSION DEFECTIVE 4 [Glycine max]
Glyma.06G055300.Wm82.a2.v1	1448	14.3924	0.551258	-4.70643	0.000280066	Down	7.4568e-05	NA	NA	NA	K17535//serine/threonine-protein kinase TNNI3K [EC:2.7.11.1]	gi|356518171|ref|XP_003527755.1|//PREDICTED: serine/threonine-protein kinase STY46-like [Glycine max]
Glyma.10G142100.Wm82.a2.v1	2001	81.8759	293.339	1.84106	1.97114e-07	Up	3.25704e-08	NA	NA	NA	K00654//serine palmitoyltransferase [EC:2.3.1.50]	gi|947085002|gb|KRH33723.1|//hypothetical protein GLYMA_10G142100 [Glycine max];gi|356534935|ref|XP_003536006.1|//PREDICTED: pectin acetylesterase 12 [Glycine max]
Glyma.16G026400.Wm82.a2.v1	1825	388.605	1296.98	1.73878	0.017244	Up	0.00679297	NA	GO:0003677//DNA binding;GO:0001071//nucleic acid binding transcription factor activity	GO:0010467//gene expression	K13426//WRKY transcription factor 29;K13425//WRKY transcription factor 22;K16225//probable WRKY transcription factor 52	gi|734362008|gb|KHN15951.1|//Putative WRKY transcription factor 46 [Glycine soja]
Glyma.10G035000.Wm82.a2.v1	1210	9.74089	40.3425	2.05018	0.00138588	Up	0.000418897	NA	NA	NA	K13944	gi|356536817|ref|XP_003536930.1|//PREDICTED: LOB domain-containing protein 16-like [Glycine max];gi|947083435|gb|KRH32156.1|//hypothetical protein GLYMA_10G035000 [Glycine max]
Glyma.12G144400.Wm82.a2.v1	2699	37.1292	15.7697	-1.23539	0.00728894	Down	0.00260227	NA	NA	NA	K04733//interleukin-1 receptor-associated kinase 4 [EC:2.7.11.1]	gi|947077156|gb|KRH25996.1|//hypothetical protein GLYMA_12G144400 [Glycine max];gi|571493506|ref|XP_006592575.1|//PREDICTED: G-type lectin S-receptor-like serine/threonine-protein kinase At4g27290 isoform X2 [Glycine max];gi|734434389|gb|KHN47414.1|//G-type lectin S-receptor-like serine/threonine-protein kinase [Glycine soja];gi|571493504|ref|XP_006592574.1|//PREDICTED: G-type lectin S-receptor-l…
Glyma.07G213000.Wm82.a2.v1	1367	48.4708	115.835	1.25689	0.000330006	Up	8.89341e-05	NA	NA	NA	NA	gi|947101791|gb|KRH50283.1|//hypothetical protein GLYMA_07G213000 [Glycine max];gi|571467242|ref|XP_006583880.1|//PREDICTED: uncharacterized protein LOC100806882 isoform X1 [Glycine max]
Glyma.19G030500.Wm82.a2.v1	1944	561.865	152.019	-1.88598	6.26518e-14	Down	5.34804e-15	NA	GO:0016746//transferase activity, transferring acyl groups	NA	K14329//agmatine coumaroyltransferase [EC:2.3.1.64 2.3.1.-];K13264//isoflavone 7-O-glucoside-6''-O-malonyltransferase [EC:2.3.1.115]	gi|351724935|ref|NP_001236819.1|//malonyl-CoA:isoflavone 7-O-glucoside-6''-O-malonyltransferase [Glycine max]
Glyma.11G089300.Wm82.a2.v1	1258	138.3	346.486	1.325	9.3812e-10	Up	1.18078e-10	NA	GO:0016701//oxidoreductase activity, acting on single donors with incorporation of molecular oxygen	GO:0008152//metabolic process	K04124//gibberellin 3-beta-dioxygenase [EC:1.14.11.15]	gi|356538423|ref|XP_003537703.1|//PREDICTED: 2-oxoglutarate-dependent dioxygenase DAO-like [Glycine max]
Glyma.16G187300.Wm82.a2.v1	2577	19.2864	0.577471	-5.06169	5.72701e-05	Down	1.35179e-05	NA	NA	NA	K13466//EIX receptor 1/2;K13420//LRR receptor-like serine/threonine-protein kinase FLS2 [EC:2.7.11.1]	gi|947059588|gb|KRH08994.1|//hypothetical protein GLYMA_16G187300 [Glycine max]
Glyma.17G012300.Wm82.a2.v1	2121	768.906	267.989	-1.52063	0.00304918	Down	0.000993461	NA	GO:0016682//oxidoreductase activity, acting on diphenols and related substances as donors, oxygen as acceptor;GO:0046914//transition metal ion binding	GO:0008152//metabolic process	K00423//L-ascorbate oxidase [EC:1.10.3.3]	gi|356563035|ref|XP_003549771.1|//PREDICTED: L-ascorbate oxidase homolog [Glycine max]
Glyma.09G079600.Wm82.a2.v1	2494	195.997	90.1253	-1.12083	0.00992503	Down	0.00366621	NA	NA	NA	K05747//Wiskott-Aldrich syndrome protein	gi|571476830|ref|XP_006587085.1|//PREDICTED: protein CHUP1, chloroplastic-like isoform X1 [Glycine max]
Glyma.01G225900.Wm82.a2.v1	2401	219.716	102.565	-1.0991	6.12762e-08	Down	9.48689e-09	GO:0015630//microtubule cytoskeleton;GO:0044444//cytoplasmic part	GO:0032561//guanyl ribonucleotide binding;GO:0017111//nucleoside-triphosphatase activity	GO:0009207//purine ribonucleoside triphosphate catabolic process	K01528//dynamin GTPase [EC:3.6.5.5]	gi|734388374|gb|KHN25640.1|//Dynamin-related protein 5A [Glycine soja]
Glyma.12G222400.Wm82.a2.v1	1334	1274.81	89284.9	6.13006	0	Up	0	NA	NA	NA	K01953//asparagine synthase (glutamine-hydrolysing) [EC:6.3.5.4]	gi|255642311|gb|ACU21420.1|//unknown [Glycine max];gi|947078374|gb|KRH27214.1|//hypothetical protein GLYMA_12G222400 [Glycine max]
Glyma.16G099600.Wm82.a2.v1	760	127.831	475.747	1.89596	1.57063e-07	Up	2.55768e-08	NA	GO:0046872//metal ion binding	NA	K13448//calcium-binding protein CML	gi|356559132|ref|XP_003547855.1|//PREDICTED: probable calcium-binding protein CML16 [Glycine max]
Glyma.18G004500.Wm82.a2.v1	1624	62.5819	2.77231	-4.49658	1.91808e-08	Down	2.78922e-09	GO:0016020//membrane	NA	NA	K15015//solute carrier family 32 (vesicular inhibitory amino acid transporter)	gi|955382727|ref|XP_014625885.1|//PREDICTED: vacuolar amino acid transporter 1-like [Glycine max];gi|947047855|gb|KRG97383.1|//hypothetical protein GLYMA_18G004500 [Glycine max]
Glyma.20G174900.Wm82.a2.v1	3768	681.125	1756.71	1.36689	1.97735e-14	Up	1.62305e-15	NA	NA	NA	K17637//exocyst complex component 2	gi|947042077|gb|KRG91801.1|//hypothetical protein GLYMA_20G174900 [Glycine max];gi|571568310|ref|XP_006606209.1|//PREDICTED: exocyst complex component SEC5A-like isoform X1 [Glycine max];gi|947042076|gb|KRG91800.1|//hypothetical protein GLYMA_20G174900 [Glycine max]
Glyma.14G215600.Wm82.a2.v1	794	179.643	11.719	-3.93821	1.04348e-10	Down	1.19093e-11	NA	NA	NA	NA	gi|356553293|ref|XP_003544991.1|//PREDICTED: protein RSI-1-like [Glycine max]
Glyma.10G139800.Wm82.a2.v1	1085	273.099	45.5119	-2.58511	1.75281e-09	Down	2.27343e-10	GO:0005576//extracellular region	GO:0046914//transition metal ion binding	NA	K19476//vacuolar protein sorting-associated protein IST1;K11426//SET and MYND domain-containing protein	gi|359806913|ref|NP_001241578.1|//germin-like protein subfamily 2 member 4-like precursor [Glycine max]
Glyma.04G180900.Wm82.a2.v1	3325	150.68	1193.22	2.9853	3.68111e-55	Up	5.11688e-57	NA	GO:0019203//carbohydrate phosphatase activity;GO:0035251//UDP-glucosyltransferase activity	GO:0005991//trehalose metabolic process	K16055//trehalose 6-phosphate synthase/phosphatase [EC:2.4.1.15 3.1.3.12]	gi|571451067|ref|XP_006578621.1|//PREDICTED: probable alpha,alpha-trehalose-phosphate synthase [UDP-forming] 8 isoform X1 [Glycine max]
Glyma.19G142300.Wm82.a2.v1	1915	82.3789	21.1079	-1.96449	5.4097e-08	Down	8.32072e-09	NA	NA	NA	NA	gi|922340227|ref|XP_003625173.2|//oligopeptide transporter OPT family protein [Medicago truncatula]
Glyma.02G021900.Wm82.a2.v1	3175	131.902	490.996	1.89625	3.89819e-26	Up	1.5267e-27	NA	NA	NA	NA	gi|947121158|gb|KRH69364.1|//hypothetical protein GLYMA_02G021900 [Glycine max];gi|356501924|ref|XP_003519773.1|//PREDICTED: uncharacterized protein LOC100812482 isoform X1 [Glycine max]
Glyma.03G109500.Wm82.a2.v1	959	2605.41	1145.68	-1.18531	2.82632e-06	Down	5.42614e-07	GO:0044424//intracellular part	GO:0043169//cation binding;GO:0032559//adenyl ribonucleotide binding;GO:0016776//phosphotransferase activity, phosphate group as acceptor	GO:0007602//phototransduction;GO:0009209//pyrimidine ribonucleoside triphosphate biosynthetic process;GO:0009206//purine ribonucleoside triphosphate biosynthetic process;GO:0009132//nucleoside diphosphate metabolic process;GO:0006796//phosphate-containing compound metabolic process	K00940//nucleoside-diphosphate kinase [EC:2.7.4.6]	gi|947118236|gb|KRH66485.1|//hypothetical protein GLYMA_03G109500 [Glycine max]
Glyma.05G135000.Wm82.a2.v1	8322	334.217	1423.11	2.09019	1.53272e-22	Up	7.33359e-24	NA	NA	NA	K10706//senataxin [EC:3.6.4.-]	gi|947110220|gb|KRH58546.1|//hypothetical protein GLYMA_05G135000 [Glycine max]
Glyma.15G227000.Wm82.a2.v1	2211	5.18016	0.45402	-3.51217	0.0150218	Down	0.0058206	NA	NA	NA	K04733//interleukin-1 receptor-associated kinase 4 [EC:2.7.11.1]	gi|947064008|gb|KRH13269.1|//hypothetical protein GLYMA_15G227000 [Glycine max];gi|356554943|ref|XP_003545800.1|//PREDICTED: putative receptor-like protein kinase At4g00960 isoform X1 [Glycine max]
Glyma.01G222200.Wm82.a2.v1	1488	158.954	52.3993	-1.60099	0.000455354	Down	0.000125878	NA	NA	NA	K09422//myb proto-oncogene protein, plant	gi|734388410|gb|KHN25676.1|//Transcription factor MYB86 [Glycine soja]
Glyma.08G365600.Wm82.a2.v1	414	21.1265	150.359	2.83128	3.47961e-22	Up	1.69861e-23	NA	NA	NA	K03696//ATP-dependent Clp protease ATP-binding subunit ClpC	gi|947098343|gb|KRH46928.1|//hypothetical protein GLYMA_08G365600 [Glycine max]
Glyma.05G221700.Wm82.a2.v1	1942	971.896	423.36	-1.19892	5.00012e-10	Down	6.09444e-11	NA	NA	NA	K00967//ethanolamine-phosphate cytidylyltransferase [EC:2.7.7.14]	gi|356513223|ref|XP_003525313.1|//PREDICTED: ethanolamine-phosphate cytidylyltransferase [Glycine max]
Glyma.08G293300.Wm82.a2.v1	1044	112.397	369.844	1.71831	8.57357e-06	Up	1.76907e-06	GO:0043231//intracellular membrane-bounded organelle	GO:0003676//nucleic acid binding	NA	K08869//aarF domain-containing kinase;K17613//calcineurin-binding protein cabin-1	gi|351722063|ref|NP_001236463.1|//MYB transcription factor MYB149 [Glycine max]
Glyma.05G188500.Wm82.a2.v1	1712	18.3434	117.342	2.67739	4.29636e-07	Up	7.41726e-08	NA	GO:0016879//ligase activity, forming carbon-nitrogen bonds	GO:0009064//glutamine family amino acid metabolic process	K01956//carbamoyl-phosphate synthase small subunit [EC:6.3.5.5]	gi|356512801|ref|XP_003525104.1|//PREDICTED: carbamoyl-phosphate synthase small chain, chloroplastic-like isoform X1 [Glycine max]
Glyma.15G253300.Wm82.a2.v1	3144	401.732	185.754	-1.11284	3.63545e-11	Down	3.97974e-12	NA	GO:0005515//protein binding	GO:0044267//cellular protein metabolic process;GO:0050896//response to stimulus	K09534//DnaJ homolog subfamily C member 14	gi|356556949|ref|XP_003546782.1|//PREDICTED: dnaJ homolog dnj-5-like [Glycine max]
Glyma.13G322300.Wm82.a2.v1	1768	735.36	37.9178	-4.2775	1.88243e-31	Down	5.80787e-33	NA	NA	NA	NA	gi|955360090|ref|XP_014621534.1|//PREDICTED: arp2/3 complex-activating protein rickA [Glycine max]
Glyma.12G048500.Wm82.a2.v1	1525	5.02785	0.758328	-2.72905	0.0358536	Down	0.0154933	NA	NA	NA	NA	gi|571492086|ref|XP_003541119.2|//PREDICTED: B3 domain-containing protein REM20 isoform X1 [Glycine max];gi|356541131|ref|XP_003539036.1|//PREDICTED: B3 domain-containing protein REM20-like [Glycine max];gi|571492088|ref|XP_006592123.1|//PREDICTED: B3 domain-containing protein REM20 isoform X2 [Glycine max]
Glyma.11G170300.Wm82.a2.v1	2254	2381.8	147.767	-4.01066	5.95929e-21	Down	3.12418e-22	NA	GO:0032559//adenyl ribonucleotide binding;GO:0016884//carbon-nitrogen ligase activity, with glutamine as amido-N-donor	GO:0009064//glutamine family amino acid metabolic process;GO:0006528//asparagine metabolic process	K01953//asparagine synthase (glutamine-hydrolysing) [EC:6.3.5.4]	gi|947081463|gb|KRH30252.1|//hypothetical protein GLYMA_11G170300 [Glycine max]
Glyma.12G186800.Wm82.a2.v1	1891	998.354	5989.39	2.58479	9.23886e-07	Up	1.66341e-07	NA	NA	NA	NA	gi|571494171|ref|XP_006592770.1|//PREDICTED: F-box protein At2g27310 [Glycine max]
Glyma.19G009500.Wm82.a2.v1	2234	231.673	101.908	-1.18483	8.38561e-08	Down	1.32007e-08	NA	NA	NA	K14510//serine/threonine-protein kinase CTR1 [EC:2.7.11.1];K17535//serine/threonine-protein kinase TNNI3K [EC:2.7.11.1]	gi|950934937|ref|XP_014515570.1|//PREDICTED: serine/threonine-protein kinase HT1 isoform X1 [Vigna radiata var. radiata];gi|947043701|gb|KRG93330.1|//hypothetical protein GLYMA_19G009500 [Glycine max]
Glyma.05G233000.Wm82.a2.v1	1535	147.902	353.309	1.25629	0.000115632	Up	2.87625e-05	NA	NA	NA	K01056//peptidyl-tRNA hydrolase, PTH1 family [EC:3.1.1.29]	gi|356513117|ref|XP_003525260.1|//PREDICTED: peptidyl-tRNA hydrolase, mitochondrial [Glycine max]
Glyma.02G032200.Wm82.a2.v1	2134	70.267	34.5511	-1.02412	0.0176547	Down	0.00697368	NA	NA	NA	K04733//interleukin-1 receptor-associated kinase 4 [EC:2.7.11.1]	gi|571433958|ref|XP_006573059.1|//PREDICTED: serine/threonine-protein kinase CDL1 isoform X1 [Glycine max];gi|356501465|ref|XP_003519545.1|//PREDICTED: serine/threonine-protein kinase CDL1-like isoform X1 [Glycine max];gi|955305827|ref|XP_014620110.1|//PREDICTED: serine/threonine-protein kinase PBS1-like isoform X2 [Glycine max]
Glyma.08G235900.Wm82.a2.v1	3513	1091.26	5420.28	2.31237	2.21536e-41	Up	4.77449e-43	NA	GO:0004672//protein kinase activity	NA	K04733//interleukin-1 receptor-associated kinase 4 [EC:2.7.11.1]	gi|356526421|ref|XP_003531816.1|//PREDICTED: probable LRR receptor-like serine/threonine-protein kinase At1g56130 isoform X1 [Glycine max]
Glyma.16G145300.Wm82.a2.v1	1797	248.925	89.2467	-1.47984	0.00123861	Down	0.000371036	NA	GO:0004180//carboxypeptidase activity	GO:0019538//protein metabolic process	K16297//serine carboxypeptidase-like clade II [EC:3.4.16.-]	gi|356559458|ref|XP_003548016.1|//PREDICTED: serine carboxypeptidase-like 27 [Glycine max]
Glyma.07G100300.Wm82.a2.v1	927	9.4136	2.33409	-2.01188	0.0297915	Down	0.0125745	NA	NA	NA	K17710//pentatricopeptide repeat domain-containing protein 1	gi|947100111|gb|KRH48603.1|//hypothetical protein GLYMA_07G100300 [Glycine max]
Glyma.06G074100.Wm82.a2.v1	1389	6.01135	0.55143	-3.44644	0.0189659	Down	0.0075592	NA	NA	NA	NA	gi|356518274|ref|XP_003527804.1|//PREDICTED: molybdate transporter 1 [Glycine max]
Glyma.10G219300.Wm82.a2.v1	2308	70.7559	13.399	-2.40073	1.74881e-09	Down	2.26752e-10	NA	NA	NA	NA	gi|734364078|gb|KHN17061.1|//Putative oxidoreductase [Glycine soja]
Glyma.07G189300.Wm82.a2.v1	1396	42.4631	3.7714	-3.49304	2.10913e-07	Down	3.50028e-08	NA	NA	NA	K09422//myb proto-oncogene protein, plant	gi|356521291|ref|XP_003529290.1|//PREDICTED: transcription factor MYB32 [Glycine max]
Glyma.01G059900.Wm82.a2.v1	2981	51.9431	22.6135	-1.19975	0.00185072	Down	0.000575124	NA	NA	NA	K17710//pentatricopeptide repeat domain-containing protein 1	gi|571434286|ref|XP_006573154.1|//PREDICTED: putative pentatricopeptide repeat-containing protein At1g12700, mitochondrial [Glycine max]
Glyma.06G085600.Wm82.a2.v1	1722	256.336	65.9142	-1.95937	7.90121e-17	Down	5.42141e-18	NA	NA	NA	NA	gi|356515605|ref|XP_003526489.1|//PREDICTED: uncharacterized protein LOC100527341 [Glycine max]
Glyma.01G013600.Wm82.a2.v1	2021	273.99	757.293	1.46673	2.636e-14	Up	2.18815e-15	GO:0043231//intracellular membrane-bounded organelle	GO:0003677//DNA binding;GO:0005515//protein binding;GO:0005488//binding;GO:0001071//nucleic acid binding transcription factor activity	GO:0006351//transcription, DNA-templated	K09060//plant G-box-binding factor	gi|356496180|ref|XP_003516948.1|//PREDICTED: transcription factor HBP-1a isoform X2 [Glycine max];gi|955301597|ref|XP_014621680.1|//PREDICTED: transcription factor HBP-1a isoform X5 [Glycine max];gi|571433619|ref|XP_006572954.1|//PREDICTED: transcription factor HBP-1a isoform X1 [Glycine max]
Glyma.14G062200.Wm82.a2.v1	1868	385.799	1502.02	1.96099	2.48664e-18	Up	1.54069e-19	GO:0043231//intracellular membrane-bounded organelle	GO:0003676//nucleic acid binding	NA	K08869//aarF domain-containing kinase;K01184//polygalacturonase [EC:3.2.1.15];K17613//calcineurin-binding protein cabin-1	gi|947065851|gb|KRH14994.1|//hypothetical protein GLYMA_14G062200 [Glycine max]
Glyma.01G196400.Wm82.a2.v1	2241	37.5994	104.314	1.47215	4.15792e-07	Up	7.16711e-08	NA	NA	NA	K00826//branched-chain amino acid aminotransferase [EC:2.6.1.42]	gi|947129316|gb|KRH77170.1|//hypothetical protein GLYMA_01G196400 [Glycine max]
Glyma.02G212400.Wm82.a2.v1	1981	189.369	65.0973	-1.54053	6.19788e-12	Down	6.32084e-13	NA	NA	NA	K18810//cyclin D1/2/4, plant	gi|356498831|ref|XP_003518252.1|//PREDICTED: cyclin-D4-1 [Glycine max]
Glyma.12G113200.Wm82.a2.v1	2058	2532.71	6513.8	1.36282	9.5387e-12	Up	9.90107e-13	NA	NA	NA	K10896//fanconi anemia group M protein;K16903//L-tryptophan---pyruvate aminotransferase [EC:2.6.1.99]	gi|955354182|ref|XP_014620331.1|//PREDICTED: probable basic-leucine zipper transcription factor R isoform X3 [Glycine max]
Glyma.05G237100.Wm82.a2.v1	2501	201.025	18.5582	-3.43724	3.89015e-13	Down	3.54934e-14	NA	NA	NA	K04733//interleukin-1 receptor-associated kinase 4 [EC:2.7.11.1];K04730//interleukin-1 receptor-associated kinase 1 [EC:2.7.11.1]	gi|356511307|ref|XP_003524368.1|//PREDICTED: probable receptor-like protein kinase At1g67000 [Glycine max]
Glyma.16G210600.Wm82.a2.v1	4406	186.486	431.973	1.21187	0.000114694	Up	2.85079e-05	NA	GO:0000166//nucleotide binding	GO:0006952//defense response;GO:0009987//cellular process	K06758;K03283//heat shock 70kDa protein 1/8	gi|356559997|ref|XP_003548282.1|//PREDICTED: TMV resistance protein N [Glycine max];gi|947059927|gb|KRH09333.1|//hypothetical protein GLYMA_16G210600 [Glycine max];gi|947059928|gb|KRH09334.1|//hypothetical protein GLYMA_16G210600 [Glycine max]
Glyma.17G086500.Wm82.a2.v1	2046	37.7076	16.9952	-1.14973	0.0236485	Down	0.00967293	NA	NA	NA	K16903//L-tryptophan---pyruvate aminotransferase [EC:2.6.1.99]	gi|356564968|ref|XP_003550717.1|//PREDICTED: tryptophan aminotransferase-related protein 2 [Glycine max]
Glyma.10G018700.Wm82.a2.v1	985	708.715	11399.8	4.00766	2.13055e-114	Up	8.87584e-117	NA	NA	GO:0050896//response to stimulus	NA	gi|571480765|ref|XP_006588416.1|//PREDICTED: uncharacterized protein LOC100527357 isoform X1 [Glycine max];gi|947083156|gb|KRH31877.1|//hypothetical protein GLYMA_10G018700 [Glycine max]
Glyma.15G059600.Wm82.a2.v1	1194	78.2288	165.953	1.085	1.79773e-06	Up	3.35425e-07	GO:0043231//intracellular membrane-bounded organelle	GO:0003677//DNA binding;GO:0001071//nucleic acid binding transcription factor activity	GO:0006351//transcription, DNA-templated	K09264//MADS-box transcription factor, plant	gi|955372094|ref|XP_014623534.1|//PREDICTED: MADS-box transcription factor 23-like isoform X1 [Glycine max];gi|955372098|ref|XP_014623536.1|//PREDICTED: MADS-box transcription factor 23-like isoform X3 [Glycine max]
Glyma.17G039800.Wm82.a2.v1	1631	376.153	1345.62	1.83887	1.07179e-21	Up	5.39123e-23	NA	GO:0032559//adenyl ribonucleotide binding;GO:0016301//kinase activity	GO:0006464//cellular protein modification process	K13436//pto-interacting protein 1 [EC:2.7.11.1]	gi|351727899|ref|NP_001235129.1|//Pti1 kinase-like protein [Glycine max];gi|223452331|gb|ACM89493.1|//Pti1 kinase-like protein [Glycine max]
Glyma.16G040100.Wm82.a2.v1	1768	749.811	2549.31	1.76551	1.59852e-14	Up	1.30386e-15	GO:0032991//macromolecular complex;GO:0015630//microtubule cytoskeleton	GO:0032561//guanyl ribonucleotide binding;GO:0017111//nucleoside-triphosphatase activity	GO:0007017//microtubule-based process;GO:0009207//purine ribonucleoside triphosphate catabolic process;GO:0043623//cellular protein complex assembly	K07374//tubulin alpha	gi|955376674|ref|XP_014624621.1|//PREDICTED: tubulin alpha-3 chain-like [Glycine max]
Glyma.09G282900.Wm82.a2.v1	1935	12.5598	0.88808	-3.82198	0.000963343	Down	0.000283035	NA	GO:0005506//iron ion binding;GO:0003824//catalytic activity	GO:0008152//metabolic process	K09843//(+)-abscisic acid 8'-hydroxylase [EC:1.14.13.93]	gi|356532233|ref|XP_003534678.1|//PREDICTED: abscisic acid 8'-hydroxylase 2 isoform X1 [Glycine max]
Glyma.06G182800.Wm82.a2.v1	2766	414.785	206.871	-1.00363	6.92584e-06	Down	1.40893e-06	NA	NA	NA	K09667//protein O-GlcNAc transferase [EC:2.4.1.255]	gi|356518977|ref|XP_003528151.1|//PREDICTED: uncharacterized protein LOC100783201 [Glycine max]
Glyma.18G110800.Wm82.a2.v1	339	0.596508	5.45027	3.19171	0.0132162	Up	0.00504438	NA	NA	NA	K03327//multidrug resistance protein, MATE family	gi|947049444|gb|KRG98972.1|//hypothetical protein GLYMA_18G110800 [Glycine max]
Glyma.13G224100.Wm82.a2.v1	1470	561.44	135.267	-2.05332	8.09747e-15	Down	6.45453e-16	NA	NA	NA	K06758;K03283//heat shock 70kDa protein 1/8	gi|947072272|gb|KRH21163.1|//hypothetical protein GLYMA_13G224100 [Glycine max]
Glyma.17G048300.Wm82.a2.v1	589	35.6307	6.50832	-2.45276	5.35179e-05	Down	1.25649e-05	NA	NA	NA	K10781//fatty acyl-ACP thioesterase B [EC:3.1.2.14 3.1.2.21]	gi|356564749|ref|XP_003550611.1|//PREDICTED: uncharacterized protein LOC100797385 [Glycine max]
Glyma.06G132500.Wm82.a2.v1	1990	1909.4	6159.06	1.68959	1.99848e-16	Up	1.41495e-17	NA	NA	NA	NA	gi|356516093|ref|XP_003526731.1|//PREDICTED: molybdate-anion transporter [Glycine max];gi|356509214|ref|XP_003523346.1|//PREDICTED: molybdate-anion transporter-like [Glycine max]
Glyma.11G113800.Wm82.a2.v1	1748	37.6462	214.342	2.50934	2.11216e-15	Up	1.61435e-16	NA	NA	NA	NA	gi|947080603|gb|KRH29392.1|//hypothetical protein GLYMA_11G113800 [Glycine max];gi|356538737|ref|XP_003537857.1|//PREDICTED: uncharacterized protein LOC100784194 [Glycine max]
Glyma.18G246700.Wm82.a2.v1	1292	28.517	11.7303	-1.28158	0.0305812	Down	0.0129545	NA	NA	NA	K17525//chitinase domain-containing protein 1	gi|356566977|ref|XP_003551701.1|//PREDICTED: rhodanese-like domain-containing protein 4A, chloroplastic [Glycine max]
Glyma.11G180700.Wm82.a2.v1	4116	23.8068	129.385	2.44222	1.25462e-06	Up	2.29664e-07	GO:0031224//intrinsic component of membrane;GO:0034357//photosynthetic membrane	GO:0046914//transition metal ion binding;GO:0008937//ferredoxin-NAD(P) reductase activity;GO:0004672//protein kinase activity;GO:0032559//adenyl ribonucleotide binding;GO:0000166//nucleotide binding;GO:0004871//signal transducer activity;GO:0016740//transferase activity;GO:0050662//coenzyme binding	GO:0008152//metabolic process;GO:0006464//cellular protein modification process	K13418//somatic embryogenesis receptor kinase 1 [EC:2.7.10.1 2.7.11.1];K02641//ferredoxin--NADP+ reductase [EC:1.18.1.2];K09458//3-oxoacyl-[acyl-carrier-protein] synthase II [EC:2.3.1.179]	gi|571488907|ref|XP_006591067.1|//PREDICTED: probable LRR receptor-like serine/threonine-protein kinase At2g23950 isoform X2 [Glycine max];gi|947081590|gb|KRH30379.1|//hypothetical protein GLYMA_11G180700 [Glycine max]
Glyma.04G226800.Wm82.a2.v1	2270	45.0729	2.15221	-4.38837	1.30468e-08	Down	1.85686e-09	NA	NA	NA	K12603//CCR4-NOT transcription complex subunit 6 [EC:3.1.13.4];K18729//protein angel;K02183//calmodulin	gi|356507540|ref|XP_003522522.1|//PREDICTED: uncharacterized calcium-binding protein At1g02270-like isoform X1 [Glycine max]
Glyma.16G214800.Wm82.a2.v1	1197	87.5578	246.53	1.49346	1.14248e-08	Up	1.61801e-09	GO:0044425//membrane part	GO:0046872//metal ion binding;GO:0032559//adenyl ribonucleotide binding;GO:0016462//pyrophosphatase activity;GO:0004872//receptor activity	GO:0012501//programmed cell death;GO:0006952//defense response;GO:0023052//signaling	K06758;K03283//heat shock 70kDa protein 1/8;K02183//calmodulin	gi|947060014|gb|KRH09420.1|//hypothetical protein GLYMA_16G214800 [Glycine max]
Glyma.02G134400.Wm82.a2.v1	1812	3863.99	16003.4	2.05022	1.12442e-58	Up	1.46095e-60	NA	GO:0005488//binding	NA	K03231//elongation factor 1-alpha	gi|356500047|ref|XP_003518846.1|//PREDICTED: polyadenylate-binding protein RBP47-like [Glycine max]
Glyma.10G047200.Wm82.a2.v1	1455	53.1883	17.9217	-1.5694	0.000940374	Down	0.000275588	NA	NA	NA	K11982//E3 ubiquitin-protein ligase RNF115/126 [EC:2.3.2.27];K16274//E3 ubiquitin-protein ligase AIP2 [EC:2.3.2.27]	gi|356537435|ref|XP_003537233.1|//PREDICTED: E3 ubiquitin-protein ligase SGR9, amyloplastic-like [Glycine max]
Glyma.07G040100.Wm82.a2.v1	3484	1593.63	296.407	-2.42666	3.90322e-53	Down	5.75565e-55	NA	NA	NA	K11262//acetyl-CoA carboxylase / biotin carboxylase 1 [EC:6.4.1.2 6.3.4.14];K13199//plasminogen activator inhibitor 1 RNA-binding protein;K11267//sister chromatid cohesion protein PDS5;K18443//golgi-specific brefeldin A-resistance guanine nucleotide exchange factor 1	gi|571464773|ref|XP_006583162.1|//PREDICTED: subtilisin-like protease SBT1.7 [Glycine max]
Glyma.07G274000.Wm82.a2.v1	872	149.747	2628.13	4.13344	6.44956e-107	Up	3.03271e-109	NA	NA	NA	NA	NA
Glyma.04G166600.Wm82.a2.v1	1836	62.0063	17.8075	-1.79993	2.22236e-06	Down	4.20245e-07	GO:0031224//intrinsic component of membrane;GO:0016020//membrane;GO:0005794//Golgi apparatus;GO:0000139//Golgi membrane	GO:0031127//alpha-(1,2)-fucosyltransferase activity;GO:0016757//transferase activity, transferring glycosyl groups	GO:0045229//external encapsulating structure organization	K13681//xyloglucan fucosyltransferase [EC:2.4.1.-]	gi|947115000|gb|KRH63302.1|//hypothetical protein GLYMA_04G166600 [Glycine max];gi|356508535|ref|XP_003523011.1|//PREDICTED: galactoside 2-alpha-L-fucosyltransferase-like [Glycine max]
Glyma.20G240300.Wm82.a2.v1	1081	1459.71	716.374	-1.0269	0.000315929	Down	8.48983e-05	NA	NA	NA	K00799//glutathione S-transferase [EC:2.5.1.18];K05021//chloride intracellular channel protein 1;K01873//valyl-tRNA synthetase [EC:6.1.1.9];K05022//chloride intracellular channel protein 2	gi|734373436|gb|KHN20282.1|//Glutathione S-transferase DHAR2 [Glycine soja]
Glyma.01G092300.Wm82.a2.v1	1270	1046.38	338.736	-1.62718	8.7419e-07	Down	1.56852e-07	NA	NA	NA	NA	gi|734306827|gb|KHM98965.1|//hypothetical protein glysoja_041189 [Glycine soja]
Glyma.19G067400.Wm82.a2.v1	2762	674.824	1357.68	1.00856	3.7624e-11	Up	4.12182e-12	NA	NA	NA	K12486//stromal membrane-associated protein	gi|356573913|ref|XP_003555100.1|//PREDICTED: probable ADP-ribosylation factor GTPase-activating protein AGD14 isoform X1 [Glycine max]
Glyma.06G026000.Wm82.a2.v1	2483	183.988	390.569	1.08597	3.92147e-07	Up	6.73689e-08	GO:0043231//intracellular membrane-bounded organelle	GO:0003677//DNA binding;GO:0005515//protein binding;GO:0001071//nucleic acid binding transcription factor activity	GO:0006351//transcription, DNA-templated	NA	gi|947103351|gb|KRH51734.1|//hypothetical protein GLYMA_06G026000 [Glycine max];gi|571458629|ref|XP_006581183.1|//PREDICTED: LOW QUALITY PROTEIN: bZIP transcription factor bZIP11 [Glycine max]
Glyma.07G121900.Wm82.a2.v1	5339	615.884	1641.78	1.41453	4.56198e-09	Up	6.18795e-10	NA	NA	NA	K05665//ATP-binding cassette, subfamily C (CFTR/MRP), member 1	gi|571465873|ref|XP_003530102.2|//PREDICTED: putative ABC transporter C family member 15 [Glycine max]
Glyma.02G078900.Wm82.a2.v1	3835	5.75081	0.406493	-3.82246	0.00574729	Down	0.00200032	NA	NA	NA	NA	gi|356502341|ref|XP_003519978.1|//PREDICTED: uncharacterized protein LOC100802725 [Glycine max]
Glyma.08G093300.Wm82.a2.v1	1564	555.955	206.382	-1.42965	1.34428e-08	Down	1.91711e-09	NA	GO:0003824//catalytic activity	NA	K14379//tartrate-resistant acid phosphatase type 5 [EC:3.1.3.2]	gi|356525036|ref|XP_003531133.1|//PREDICTED: purple acid phosphatase 8-like [Glycine max];gi|947093919|gb|KRH42504.1|//hypothetical protein GLYMA_08G093300 [Glycine max]
Glyma.05G218300.Wm82.a2.v1	1186	34.4425	7.69978	-2.1613	6.77899e-05	Down	1.62023e-05	NA	NA	NA	NA	gi|571456904|ref|XP_006580515.1|//PREDICTED: uncharacterized protein LOC102666704 [Glycine max]
Glyma.03G034400.Wm82.a2.v1	3669	185.286	91.9974	-1.01009	0.00697346	Down	0.00247626	NA	NA	NA	K19613//leucine-rich repeat protein SHOC2	gi|947117168|gb|KRH65417.1|//hypothetical protein GLYMA_03G034400 [Glycine max];gi|947117167|gb|KRH65416.1|//hypothetical protein GLYMA_03G034400 [Glycine max]
Glyma.15G218700.Wm82.a2.v1	1616	73.0579	29.4954	-1.30855	0.000474024	Down	0.000131489	NA	NA	NA	K17868//diphthine methyl ester acylhydrolase [EC:3.1.1.97]	gi|571520562|ref|XP_006598017.1|//PREDICTED: diphthine methyltransferase homolog [Glycine max]
Glyma.09G165200.Wm82.a2.v1	1833	510.366	1144.17	1.1647	3.20886e-12	Up	3.18451e-13	NA	NA	NA	K11982//E3 ubiquitin-protein ligase RNF115/126 [EC:2.3.2.27]	gi|356531054|ref|XP_003534093.1|//PREDICTED: E3 ubiquitin-protein ligase RING1-like [Glycine max]
Glyma.01G120700.Wm82.a2.v1	432	0.838875	6.98428	3.05758	0.00704855	Up	0.00250642	NA	NA	NA	NA	gi|947128108|gb|KRH75962.1|//hypothetical protein GLYMA_01G120700 [Glycine max]
Glyma.20G041000.Wm82.a2.v1	1734	13.1035	134.872	3.36356	1.99239e-21	Up	1.01699e-22	NA	NA	NA	NA	gi|955394315|ref|XP_014628476.1|//PREDICTED: uncharacterized protein LOC100778686 isoform X1 [Glycine max]
Glyma.13G302300.Wm82.a2.v1	2603	151.6	9.53488	-3.99091	2.16181e-23	Down	9.80411e-25	NA	NA	NA	K14329//agmatine coumaroyltransferase [EC:2.3.1.64 2.3.1.-];K13264//isoflavone 7-O-glucoside-6''-O-malonyltransferase [EC:2.3.1.115]	gi|356549972|ref|XP_003543364.1|//PREDICTED: coumaroyl-CoA:anthocyanidin 3-O-glucoside-6''-O-coumaroyltransferase 1-like [Glycine max]
Glyma.20G202800.Wm82.a2.v1	2659	61.9357	10.2616	-2.59351	1.93602e-08	Down	2.81931e-09	NA	NA	NA	NA	gi|734312876|gb|KHN01054.1|//hypothetical protein glysoja_000722 [Glycine soja]
Glyma.10G287800.Wm82.a2.v1	1658	161.204	78.6066	-1.03617	0.000747269	Down	0.000214835	NA	NA	NA	NA	gi|571486212|ref|XP_003535771.2|//PREDICTED: aluminum-activated malate transporter 14-like [Glycine max];gi|947087442|gb|KRH36163.1|//hypothetical protein GLYMA_10G287800 [Glycine max]
Glyma.20G232600.Wm82.a2.v1	847	29.6947	3.27899	-3.17888	3.67744e-06	Down	7.19212e-07	NA	NA	NA	NA	gi|947043109|gb|KRG92833.1|//hypothetical protein GLYMA_20G232600 [Glycine max]
Glyma.11G103300.Wm82.a2.v1	2715	308.095	138.691	-1.1515	9.40339e-07	Down	1.69582e-07	NA	NA	NA	K11000//callose synthase [EC:2.4.1.-]	gi|356541006|ref|XP_003538975.1|//PREDICTED: tricalbin-3 [Glycine max]
Glyma.20G013600.Wm82.a2.v1	1125	1.81397	16.1357	3.15303	0.00158377	Up	0.000485048	NA	GO:0005515//protein binding	GO:0044267//cellular protein metabolic process	K09512//DnaJ homolog subfamily B member 6;K09514//DnaJ homolog subfamily B member 8	gi|734402849|gb|KHN32248.1|//DnaJ like subfamily B member 8 [Glycine soja]
Glyma.03G151900.Wm82.a2.v1	1851	40.6456	16.8663	-1.26896	0.00710678	Down	0.00253035	NA	NA	NA	K00924	gi|356503531|ref|XP_003520561.1|//PREDICTED: basic 7S globulin-like [Glycine max]
Glyma.10G094800.Wm82.a2.v1	710	52.0457	3.16783	-4.03821	2.58916e-07	Down	4.34926e-08	NA	NA	NA	NA	gi|734379172|gb|KHN22369.1|//hypothetical protein glysoja_033062 [Glycine soja]
Glyma.04G050100.Wm82.a2.v1	572	1357.3	510.89	-1.40965	7.16696e-09	Down	9.93867e-10	NA	NA	NA	NA	gi|965662249|dbj|BAT77958.1|//hypothetical protein VIGAN_02057600, partial [Vigna angularis var. angularis]
Glyma.09G173300.Wm82.a2.v1	1121	105.657	1653.08	3.96769	7.82729e-57	Up	1.05314e-58	NA	NA	NA	NA	gi|734426036|gb|KHN43647.1|//hypothetical protein glysoja_027713 [Glycine soja]
Glyma.18G263600.Wm82.a2.v1	1333	20.7943	154.968	2.89771	8.32096e-09	Up	1.1611e-09	NA	NA	NA	K07735//putative transcriptional regulator	gi|734354147|gb|KHN13585.1|//Pentatricopeptide repeat-containing protein [Glycine soja]
Glyma.03G208900.Wm82.a2.v1	1667	95.7272	33.6749	-1.50726	2.44522e-07	Down	4.09134e-08	NA	GO:0016709//oxidoreductase activity, acting on paired donors, with incorporation or reduction of molecular oxygen, NAD(P)H as one donor, and incorporation of one atom of oxygen;GO:0000166//nucleotide binding;GO:0050662//coenzyme binding	GO:0008152//metabolic process	K11816//indole-3-pyruvate monooxygenase [EC:1.14.13.168]	gi|571446544|ref|XP_006577122.1|//PREDICTED: probable indole-3-pyruvate monooxygenase YUCCA10 [Glycine max]
Glyma.15G162600.Wm82.a2.v1	3504	4516.01	863.76	-2.38634	1.55972e-56	Down	2.11339e-58	GO:0031224//intrinsic component of membrane	GO:0042625//ATPase coupled ion transmembrane transporter activity;GO:0032559//adenyl ribonucleotide binding	GO:0009206//purine ribonucleoside triphosphate biosynthetic process;GO:0006811//ion transport;GO:0009207//purine ribonucleoside triphosphate catabolic process	K01535//H+-transporting ATPase [EC:3.6.3.6]	gi|947088618|gb|KRH37283.1|//hypothetical protein GLYMA_09G056300 [Glycine max]
Glyma.18G274500.Wm82.a2.v1	1579	48.0511	2.3422	-4.35863	3.395e-07	Down	5.78693e-08	NA	NA	NA	K01889//phenylalanyl-tRNA synthetase alpha chain [EC:6.1.1.20];K01915//glutamine synthetase [EC:6.3.1.2];K04079//molecular chaperone HtpG;K15030//translation initiation factor 3 subunit M	gi|955382900|ref|XP_014625911.1|//PREDICTED: F-box/kelch-repeat protein At3g23880-like [Glycine max]
Glyma.10G157900.Wm82.a2.v1	2267	321.182	101.068	-1.66806	0.000918224	Down	0.000268699	NA	NA	NA	K00826//branched-chain amino acid aminotransferase [EC:2.6.1.42];K11498//centromeric protein E;K12472//epidermal growth factor receptor substrate 15;K10406//kinesin family member C2/C3	gi|571483190|ref|XP_006589153.1|//PREDICTED: golgin IMH1-like [Glycine max]
Glyma.12G237500.Wm82.a2.v1	1849	58.91	13.1734	-2.16088	1.11583e-05	Down	2.34336e-06	NA	NA	NA	K09422//myb proto-oncogene protein, plant	gi|571494874|ref|XP_006592969.1|//PREDICTED: transcription factor MYB86-like [Glycine max]
Glyma.15G116000.Wm82.a2.v1	1569	49.2375	10.3818	-2.2457	4.6206e-05	Down	1.07392e-05	NA	NA	NA	K00857//thymidine kinase [EC:2.7.1.21]	gi|356557967|ref|XP_003547281.1|//PREDICTED: thymidine kinase-like [Glycine max]
Glyma.04G228200.Wm82.a2.v1	1254	75.212	13.542	-2.47352	4.87503e-09	Down	6.6357e-10	NA	NA	NA	NA	gi|356509153|ref|XP_003523316.1|//PREDICTED: protein YLS9-like [Glycine max]
Glyma.20G097800.Wm82.a2.v1	899	8.04095	74.5893	3.21353	1.45015e-05	Up	3.1002e-06	NA	NA	NA	NA	gi|571565782|ref|XP_006605820.1|//PREDICTED: uncharacterized protein LOC102661114 [Glycine max]
Glyma.19G010400.Wm82.a2.v1	555	23.2038	1.3486	-4.10483	3.20718e-05	Down	7.25598e-06	NA	NA	NA	K19040//E3 ubiquitin-protein ligase ATL10/75/76/77/78 [EC:2.3.2.27];K19041//E3 ubiquitin-protein ligase RNF38/44 [EC:2.3.2.27];K10663//E3 ubiquitin-protein ligase ATL4 [EC:2.3.2.27];K10664//E3 ubiquitin-protein ligase ATL6/9/15/31/42/55 [EC:2.3.2.27]	gi|734382157|gb|KHN23558.1|//RING-H2 finger protein ATL48, partial [Glycine soja]
Glyma.08G124100.Wm82.a2.v1	873	59.6678	12.2741	-2.28133	6.91616e-06	Down	1.40668e-06	NA	NA	NA	NA	gi|571471102|ref|XP_006585210.1|//PREDICTED: uncharacterized protein LOC102669680 [Glycine max]
Glyma.01G030800.Wm82.a2.v1	916	549.411	1412.96	1.36276	4.85622e-21	Up	2.52786e-22	NA	NA	NA	K07466//replication factor A1	gi|351726836|ref|NP_001236884.1|//uncharacterized protein LOC100526985 [Glycine max]
Glyma.06G299400.Wm82.a2.v1	1635	387.19	118.536	-1.70772	2.47323e-10	Down	2.93189e-11	NA	NA	NA	K17964//leucine-rich PPR motif-containing protein, mitochondrial	gi|356515216|ref|XP_003526297.1|//PREDICTED: uncharacterized GPI-anchored protein At4g28100-like [Glycine max]
Glyma.12G085000.Wm82.a2.v1	285	7.87439	1.19728	-2.71741	0.0194479	Down	0.00777948	GO:0033178//proton-transporting two-sector ATPase complex, catalytic domain;GO:0044424//intracellular part	GO:0016820//hydrolase activity, acting on acid anhydrides, catalyzing transmembrane movement of substances;GO:0000166//nucleotide binding;GO:0015078//hydrogen ion transmembrane transporter activity	GO:0015986//ATP synthesis coupled proton transport	K02132//F-type H+-transporting ATPase subunit alpha	gi|947076323|gb|KRH25163.1|//hypothetical protein GLYMA_12G085000 [Glycine max]
Glyma.09G202500.Wm82.a2.v1	1689	197.478	439.905	1.1555	2.14128e-07	Up	3.55672e-08	NA	NA	NA	NA	gi|571475500|ref|XP_006586658.1|//PREDICTED: uncharacterized protein LOC100527658 isoform X1 [Glycine max];gi|947090844|gb|KRH39509.1|//hypothetical protein GLYMA_09G202500 [Glycine max]
Glyma.02G142600.Wm82.a2.v1	1210	175.111	732.008	2.06359	0.00473387	Up	0.00161313	GO:0043231//intracellular membrane-bounded organelle	GO:0005515//protein binding	GO:0009755//hormone-mediated signaling pathway	K14484//auxin-responsive protein IAA	gi|734368626|gb|KHN18839.1|//Auxin-induced protein 22D [Glycine soja]
Glyma.03G142400.Wm82.a2.v1	2284	615.818	1414.12	1.19932	6.13848e-09	Up	8.44534e-10	NA	NA	NA	K14431//transcription factor TGA	gi|356504825|ref|XP_003521195.1|//PREDICTED: transcription factor HBP-1b(c38)-like isoform X2 [Glycine max]
Glyma.05G163200.Wm82.a2.v1	1264	5.00141	0.774107	-2.69173	0.0410489	Down	0.0180558	GO:0043231//intracellular membrane-bounded organelle	GO:0003677//DNA binding;GO:0001071//nucleic acid binding transcription factor activity	GO:0006351//transcription, DNA-templated	K09264//MADS-box transcription factor, plant	gi|571455801|ref|XP_006580186.1|//PREDICTED: floral homeotic protein AGAMOUS-like isoform X2 [Glycine max];gi|571455794|ref|XP_006580183.1|//PREDICTED: floral homeotic protein AGAMOUS-like isoform X1 [Glycine max]
Glyma.08G310700.Wm82.a2.v1	2347	2.36748	24.015	3.34251	9.05657e-05	Up	2.21371e-05	NA	NA	NA	K13457//disease resistance protein RPM1	gi|734309855|gb|KHM99665.1|//Disease resistance protein RPM1 [Glycine soja]
Glyma.12G189600.Wm82.a2.v1	3266	294.319	1248.69	2.08497	2.41031e-29	Up	8.043e-31	NA	NA	NA	K14539//large subunit GTPase 1 [EC:3.6.1.-]	gi|955355103|ref|XP_014620500.1|//PREDICTED: GTPase LSG1-2-like [Glycine max]
Glyma.06G127400.Wm82.a2.v1	7234	4442.55	16153.4	1.86238	2.2581e-09	Up	2.96513e-10	GO:0009536//plastid	GO:0045181//glutamate synthase activity, NAD(P)H as acceptor;GO:0000166//nucleotide binding;GO:0046914//transition metal ion binding;GO:0051536//iron-sulfur cluster binding;GO:0050662//coenzyme binding	GO:0006536//glutamate metabolic process	K00264//glutamate synthase (NADPH/NADH) [EC:1.4.1.13 1.4.1.14]	gi|356516043|ref|XP_003526706.1|//PREDICTED: glutamate synthase [NADH], amyloplastic-like isoform X1 [Glycine max]
Glyma.06G065600.Wm82.a2.v1	1762	51.9064	22.2412	-1.22268	0.0206847	Down	0.00833138	NA	NA	NA	K07192//flotillin	gi|947104006|gb|KRH52389.1|//hypothetical protein GLYMA_06G065600 [Glycine max]
Glyma.01G081300.Wm82.a2.v1	2992	967.366	168.971	-2.51729	7.02731e-18	Down	4.48265e-19	NA	GO:0004558//alpha-1,4-glucosidase activity;GO:0005488//binding	GO:0044238//primary metabolic process	K15925//alpha-D-xyloside xylohydrolase [EC:3.2.1.177]	gi|356495935|ref|XP_003516826.1|//PREDICTED: alpha-xylosidase 1-like [Glycine max]
Glyma.13G195900.Wm82.a2.v1	2179	363.466	1156.82	1.67027	1.29171e-07	Up	2.0803e-08	NA	NA	NA	K14431//transcription factor TGA;K08332	gi|356548861|ref|XP_003542817.1|//PREDICTED: U-box domain-containing protein 11-like [Glycine max]
Glyma.09G011600.Wm82.a2.v1	1666	20.5407	5.25694	-1.96619	0.00535198	Down	0.00184871	NA	NA	NA	NA	gi|947087905|gb|KRH36570.1|//hypothetical protein GLYMA_09G011600 [Glycine max]
Glyma.01G195600.Wm82.a2.v1	1858	35.4349	141.494	1.9975	3.39087e-08	Up	5.08337e-09	NA	NA	NA	NA	gi|571436115|ref|XP_006573671.1|//PREDICTED: protein PHLOEM PROTEIN 2-LIKE A10-like [Glycine max]
Glyma.06G190000.Wm82.a2.v1	2184	138.289	55.9106	-1.30649	0.0003365	Down	9.08776e-05	NA	NA	NA	K13418//somatic embryogenesis receptor kinase 1 [EC:2.7.10.1 2.7.11.1];K04730//interleukin-1 receptor-associated kinase 1 [EC:2.7.11.1]	gi|571461301|ref|XP_006581953.1|//PREDICTED: LRR receptor-like serine/threonine-protein kinase FEI 1 isoform X1 [Glycine max]
Glyma.08G158700.Wm82.a2.v1	1236	25.4275	1.48653	-4.09637	0.000117527	Down	2.92849e-05	NA	NA	NA	NA	gi|734376534|gb|KHN21336.1|//hypothetical protein glysoja_026537 [Glycine soja]
Glyma.16G167600.Wm82.a2.v1	2796	711.901	1742.87	1.29172	2.63084e-11	Up	2.84852e-12	NA	NA	NA	NA	gi|356559655|ref|XP_003548114.1|//PREDICTED: trihelix transcription factor GT-2-like [Glycine max]
Glyma.13G100100.Wm82.a2.v1	3039	304.941	116.896	-1.38331	8.54226e-08	Down	1.34631e-08	GO:0030312//external encapsulating structure	GO:0004175//endopeptidase activity;GO:0005515//protein binding	GO:0044092//negative regulation of molecular function;GO:0019538//protein metabolic process	K13199//plasminogen activator inhibitor 1 RNA-binding protein;K11267//sister chromatid cohesion protein PDS5;K18443//golgi-specific brefeldin A-resistance guanine nucleotide exchange factor 1	gi|356549936|ref|XP_003543346.1|//PREDICTED: subtilisin-like protease SBT2.5 [Glycine max]
Glyma.17G170100.Wm82.a2.v1	1116	3.58952	15.7294	2.1316	0.00793655	Up	0.00286228	NA	NA	NA	K13434//pathogenesis-related genes transcriptional activator PTI6;K09286//EREBP-like factor	gi|947055105|gb|KRH04558.1|//hypothetical protein GLYMA_17G170100 [Glycine max]
Glyma.01G234900.Wm82.a2.v1	888	1293.21	53.1544	-4.60462	1.22905e-41	Down	2.62347e-43	NA	GO:0005488//binding	GO:0010876//lipid localization;GO:0051234//establishment of localization	NA	gi|351727447|ref|NP_001237161.1|//uncharacterized protein LOC100306588 precursor [Glycine max]
Glyma.20G001800.Wm82.a2.v1	1626	20.2596	3.95614	-2.35644	0.0142051	Down	0.00546666	NA	NA	NA	NA	gi|734307206|gb|KHM99071.1|//hypothetical protein glysoja_024371 [Glycine soja]
Glyma.07G180600.Wm82.a2.v1	970	158.645	5.67686	-4.80456	5.62631e-18	Down	3.5646e-19	NA	NA	NA	NA	gi|356521223|ref|XP_003529256.1|//PREDICTED: uncharacterized protein LOC100790460 [Glycine max]
Glyma.09G216800.Wm82.a2.v1	2137	319.522	3861.83	3.5953	3.98892e-123	Up	1.46434e-125	NA	NA	NA	K00654//serine palmitoyltransferase [EC:2.3.1.50]	gi|734348223|gb|KHN11801.1|//Protein notum like [Glycine soja];gi|947091074|gb|KRH39739.1|//hypothetical protein GLYMA_09G216800 [Glycine max];gi|947091068|gb|KRH39733.1|//hypothetical protein GLYMA_09G216800 [Glycine max];gi|947091075|gb|KRH39740.1|//hypothetical protein GLYMA_09G216800 [Glycine max]
Glyma.13G281100.Wm82.a2.v1	1285	72.5107	15.0365	-2.26973	0.00936255	Down	0.00343623	GO:0044464//cell part	NA	NA	NA	gi|356549769|ref|XP_003543263.1|//PREDICTED: uncharacterized protein LOC100788331 [Glycine max]
Glyma.06G194300.Wm82.a2.v1	807	0.34885	4.5829	3.71558	0.00950609	Up	0.00349577	NA	NA	NA	NA	gi|947106177|gb|KRH54560.1|//hypothetical protein GLYMA_06G194300 [Glycine max]
Glyma.13G122300.Wm82.a2.v1	2230	116.466	33.7088	-1.78871	0.0006672	Down	0.00019022	NA	NA	NA	NA	gi|356548051|ref|XP_003542417.1|//PREDICTED: nephrocystin-3-like [Glycine max]
Glyma.19G246100.Wm82.a2.v1	1004	28.0752	13.6636	-1.03896	0.0475085	Down	0.0213263	NA	GO:0005488//binding	NA	NA	gi|351726092|ref|NP_001236091.1|//uncharacterized protein LOC100305998 [Glycine max]
Glyma.11G047900.Wm82.a2.v1	1498	135.518	28.2746	-2.26091	1.97109e-07	Down	3.25656e-08	NA	GO:0032559//adenyl ribonucleotide binding;GO:0016301//kinase activity	GO:0006790//sulfur compound metabolic process;GO:0006796//phosphate-containing compound metabolic process	K00860//adenylylsulfate kinase [EC:2.7.1.25]	gi|359807000|ref|NP_001241077.1|//uncharacterized protein LOC100786331 [Glycine max]
Glyma.13G131100.Wm82.a2.v1	1987	97.5838	47.5813	-1.03625	0.00190267	Down	0.000592797	NA	NA	NA	NA	gi|571497966|ref|XP_006594079.1|//PREDICTED: uncharacterized protein LOC100790080 isoform X2 [Glycine max];gi|947070814|gb|KRH19705.1|//hypothetical protein GLYMA_13G131100 [Glycine max]
Glyma.04G211400.Wm82.a2.v1	1757	5.88712	18.1509	1.62441	0.0135896	Up	0.00520344	NA	NA	NA	K13420//LRR receptor-like serine/threonine-protein kinase FLS2 [EC:2.7.11.1]	gi|734365108|gb|KHN17487.1|//Putative LRR receptor-like serine/threonine-protein kinase [Glycine soja]
Glyma.09G002600.Wm82.a2.v1	2789	387.261	1215.97	1.65073	3.07167e-17	Up	2.04871e-18	GO:0043231//intracellular membrane-bounded organelle;GO:0031224//intrinsic component of membrane;GO:0031090//organelle membrane	GO:0043169//cation binding;GO:0032559//adenyl ribonucleotide binding;GO:0004871//signal transducer activity;GO:0004673//protein histidine kinase activity	GO:0000160//phosphorelay signal transduction system;GO:0006468//protein phosphorylation;GO:0006351//transcription, DNA-templated	K14509//ethylene receptor [EC:2.7.13.-]	gi|571475707|ref|XP_006586749.1|//PREDICTED: ethylene receptor isoform X2 [Glycine max];gi|356531776|ref|XP_003534452.1|//PREDICTED: ethylene receptor isoform X1 [Glycine max]
Glyma.01G141100.Wm82.a2.v1	1345	44.8577	795.344	4.14815	4.1755e-30	Up	1.36233e-31	NA	NA	NA	NA	gi|356496376|ref|XP_003517044.1|//PREDICTED: uncharacterized protein LOC100791746 isoform X1 [Glycine max]
Glyma.08G204000.Wm82.a2.v1	2216	34.9128	2.46521	-3.82398	9.19925e-08	Down	1.4546e-08	GO:0044464//cell part	GO:0004871//signal transducer activity	GO:0015833//peptide transport	K14638//solute carrier family 15 (peptide/histidine transporter), member 3/4	gi|947095747|gb|KRH44332.1|//hypothetical protein GLYMA_08G204000 [Glycine max];gi|947095746|gb|KRH44331.1|//hypothetical protein GLYMA_08G204000 [Glycine max]
Glyma.08G151100.Wm82.a2.v1	1373	531.187	128.065	-2.05235	0.00139678	Down	0.000422507	NA	NA	NA	NA	gi|255630536|gb|ACU15626.1|//unknown [Glycine max]
Glyma.08G075400.Wm82.a2.v1	1569	136.533	25.5438	-2.41821	1.67867e-09	Down	2.17173e-10	GO:0031224//intrinsic component of membrane;GO:0019866//organelle inner membrane	NA	GO:0006810//transport	K15119//solute carrier family 25, member 39/40;K15100//solute carrier family 25 (mitochondrial citrate transporter), member 1	gi|947093621|gb|KRH42206.1|//hypothetical protein GLYMA_08G075400 [Glycine max]
Glyma.20G241500.Wm82.a2.v1	1219	3286.85	441.961	-2.89471	3.36269e-19	Down	1.96194e-20	NA	GO:0016872//intramolecular lyase activity	GO:0009699//phenylpropanoid biosynthetic process;GO:0006575//cellular modified amino acid metabolic process	K01859//chalcone isomerase [EC:5.5.1.6]	gi|351723089|ref|NP_001235219.1|//chalcone--flavonone isomerase 1A [Glycine max]
Glyma.05G215700.Wm82.a2.v1	744	636.089	266.517	-1.255	0.0474631	Down	0.021301	NA	NA	NA	NA	gi|571456951|ref|XP_006580532.1|//PREDICTED: uncharacterized protein LOC102670105 [Glycine max]
Glyma.20G117800.Wm82.a2.v1	1053	303.399	28.6126	-3.40649	3.16982e-16	Down	2.27303e-17	NA	NA	NA	K11498//centromeric protein E;K10773//endonuclease III [EC:4.2.99.18]	gi|571566421|ref|XP_006605908.1|//PREDICTED: zinc finger protein 6-like [Glycine max]
Glyma.10G223500.Wm82.a2.v1	4029	521.516	41.2687	-3.65959	3.60277e-38	Down	8.59677e-40	GO:0031224//intrinsic component of membrane	GO:0016759//cellulose synthase activity;GO:0046914//transition metal ion binding	GO:0045229//external encapsulating structure organization;GO:0009250//glucan biosynthetic process	K10999//cellulose synthase A [EC:2.4.1.12]	gi|356535774|ref|XP_003536418.1|//PREDICTED: cellulose synthase A catalytic subunit 2 [UDP-forming]-like isoform X1 [Glycine max];gi|947086401|gb|KRH35122.1|//hypothetical protein GLYMA_10G223500 [Glycine max];gi|947086399|gb|KRH35120.1|//hypothetical protein GLYMA_10G223500 [Glycine max]
Glyma.03G046300.Wm82.a2.v1	783	1648.35	623.585	-1.40237	3.19205e-25	Down	1.31005e-26	NA	GO:0016862//intramolecular oxidoreductase activity, interconverting keto- and enol-groups	NA	K07253//phenylpyruvate tautomerase [EC:5.3.2.1]	gi|351724853|ref|NP_001236304.1|//uncharacterized protein LOC100305503 [Glycine max]
Glyma.18G070100.Wm82.a2.v1	457	17.1982	93.2334	2.43859	0.00207522	Up	0.000651108	NA	NA	NA	K14455//aspartate aminotransferase, mitochondrial [EC:2.6.1.1]	gi|947048853|gb|KRG98381.1|//hypothetical protein GLYMA_18G070100 [Glycine max]
Glyma.06G165700.Wm82.a2.v1	1976	10.126	137.646	3.76482	1.56013e-25	Up	6.27745e-27	NA	NA	NA	K16189//phytochrome-interacting factor 4;K11253//histone H3;K12126//phytochrome-interacting factor 3	gi|947105739|gb|KRH54122.1|//hypothetical protein GLYMA_06G165700 [Glycine max];gi|571460927|ref|XP_003526933.2|//PREDICTED: transcription factor bHLH137-like [Glycine max]
Glyma.05G082000.Wm82.a2.v1	6397	60.8014	5.74128	-3.40466	3.09114e-11	Down	3.36858e-12	NA	NA	NA	K18577//mannosylglycoprotein endo-beta-mannosidase [EC:3.2.1.152]	gi|734388140|gb|KHN25562.1|//LINE-1 reverse transcriptase like [Glycine soja]
Glyma.04G109500.Wm82.a2.v1	2458	18.1852	74.3476	2.03152	0.000583664	Up	0.000164815	NA	NA	NA	K06758;K03283//heat shock 70kDa protein 1/8	gi|947114145|gb|KRH62447.1|//hypothetical protein GLYMA_04G109500, partial [Glycine max]
Glyma.05G243000.Wm82.a2.v1	3184	189.308	93.2478	-1.02159	9.48538e-05	Down	2.3244e-05	NA	NA	NA	K02202//cyclin-dependent kinase 7 [EC:2.7.11.22 2.7.11.23]	gi|356513008|ref|XP_003525206.1|//PREDICTED: cyclin-dependent kinase D-3-like isoform X2 [Glycine max]
Glyma.01G056400.Wm82.a2.v1	1696	2.23864	18.1222	3.01706	0.000122967	Up	3.07596e-05	NA	NA	NA	NA	gi|321172978|gb|ADW77273.1|//CLE19 protein [Glycine max]
Glyma.17G108000.Wm82.a2.v1	1465	144.053	383.153	1.41132	1.04146e-08	Up	1.46829e-09	NA	GO:0004175//endopeptidase activity	GO:0019538//protein metabolic process	K01409//N6-L-threonylcarbamoyladenine synthase [EC:2.3.1.234]	gi|356562932|ref|XP_003549722.1|//PREDICTED: probable tRNA N6-adenosine threonylcarbamoyltransferase [Glycine max]
Glyma.12G222300.Wm82.a2.v1	1556	94.5183	224.295	1.24673	2.28416e-09	Up	3.0017e-10	NA	NA	NA	NA	gi|947078371|gb|KRH27211.1|//hypothetical protein GLYMA_12G222300 [Glycine max]
Glyma.10G200100.Wm82.a2.v1	1806	498.48	149.792	-1.73457	5.47268e-10	Down	6.69864e-11	NA	NA	NA	K14165//atypical dual specificity phosphatase [EC:3.1.3.16 3.1.3.48];K07199//5'-AMP-activated protein kinase, regulatory beta subunit	gi|356535523|ref|XP_003536294.1|//PREDICTED: phosphoglucan phosphatase DSP4, amyloplastic-like [Glycine max]
Glyma.16G037600.Wm82.a2.v1	1854	7.17482	6706.61	9.86843	8.92869e-116	Up	3.64602e-118	NA	GO:0016702//oxidoreductase activity, acting on single donors with incorporation of molecular oxygen, incorporation of two atoms of oxygen	GO:0008152//metabolic process	K10712//cysteamine dioxygenase [EC:1.13.11.19]	gi|356560831|ref|XP_003548690.1|//PREDICTED: plant cysteine oxidase 2 [Glycine max]
Glyma.11G022900.Wm82.a2.v1	3107	143.314	63.4487	-1.17552	0.0096455	Down	0.00355102	NA	NA	NA	K04420//mitogen-activated protein kinase kinase kinase 2 [EC:2.7.11.25];K04421//mitogen-activated protein kinase kinase kinase 3 [EC:2.7.11.25]	gi|356540438|ref|XP_003538696.1|//PREDICTED: mitogen-activated protein kinase kinase kinase YODA-like isoform X1 [Glycine max]
Glyma.20G121100.Wm82.a2.v1	2789	6904.55	16539	1.26025	3.60936e-12	Up	3.60355e-13	NA	NA	NA	K04422//mitogen-activated protein kinase kinase kinase 13 [EC:2.7.11.25];K03255//protein TIF31	gi|356575592|ref|XP_003555923.1|//PREDICTED: neurogenic protein mastermind-like [Glycine max]
Glyma.U033600.Wm82.a2.v1	1040	845.702	2184.66	1.36919	8.77953e-05	Up	2.14074e-05	NA	NA	NA	K11254//histone H4	gi|593175985|ref|XP_007132135.1|//hypothetical protein PHAVU_011G069500g, partial [Phaseolus vulgaris]
Glyma.09G032100.Wm82.a2.v1	1517	250.521	2157.25	3.10619	1.45304e-17	Up	9.5085e-19	NA	NA	NA	K09422//myb proto-oncogene protein, plant	gi|356529079|ref|XP_003533124.1|//PREDICTED: transcription factor MYB108-like [Glycine max]
Glyma.08G152500.Wm82.a2.v1	1886	993.002	12960.3	3.70616	2.43386e-50	Up	3.92024e-52	NA	NA	NA	K11253//histone H3;K12126//phytochrome-interacting factor 3	gi|356525636|ref|XP_003531430.1|//PREDICTED: transcription factor bHLH130-like [Glycine max]
Glyma.13G011800.Wm82.a2.v1	335	605.59	1676.57	1.4691	2.93861e-07	Up	4.96537e-08	NA	NA	NA	NA	gi|700198833|gb|KGN53991.1|//hypothetical protein Csa_4G243390 [Cucumis sativus]
Glyma.09G207900.Wm82.a2.v1	2003	108.64	315.558	1.53835	1.48765e-08	Up	2.13354e-09	GO:0009532//plastid stroma	GO:0008374//O-acyltransferase activity	GO:0006644//phospholipid metabolic process	K00630//glycerol-3-phosphate O-acyltransferase [EC:2.3.1.15]	gi|571478592|ref|XP_006587607.1|//PREDICTED: glycerol-3-phosphate acyltransferase, chloroplastic-like [Glycine max]
Glyma.14G121400.Wm82.a2.v1	1850	328.066	28178	6.42444	1.5319e-94	Up	9.13047e-97	GO:0009536//plastid	GO:0046872//metal ion binding;GO:0016717//oxidoreductase activity, acting on paired donors, with oxidation of a pair of donors resulting in the reduction of molecular oxygen to two molecules of water	GO:0006631//fatty acid metabolic process	K03921//acyl-[acyl-carrier-protein] desaturase [EC:1.14.19.2 1.14.19.11 1.14.19.26]	gi|351727383|ref|NP_001236391.1|//stearoyl-ACP desaturase [Glycine max]
Glyma.14G214800.Wm82.a2.v1	788	19.8222	196.484	3.30922	4.08124e-26	Up	1.60092e-27	NA	NA	GO:0050896//response to stimulus	K13993//HSP20 family protein	gi|358248934|ref|NP_001239965.1|//uncharacterized protein LOC100802108 [Glycine max]
Glyma.08G071300.Wm82.a2.v1	2182	3668.89	17495.2	2.25354	7.41208e-13	Up	6.937e-14	NA	NA	NA	K14299//nucleoporin SEH1	gi|356524826|ref|XP_003531029.1|//PREDICTED: protein EXORDIUM-like 2 [Glycine max]
Glyma.18G023500.Wm82.a2.v1	3002	79.087	11.5331	-2.77766	5.36569e-10	Down	6.56436e-11	GO:0031224//intrinsic component of membrane	GO:0032559//adenyl ribonucleotide binding;GO:0016301//kinase activity;GO:0004871//signal transducer activity	GO:0006464//cellular protein modification process	K00924;K13415//protein brassinosteroid insensitive 1 [EC:2.7.10.1 2.7.11.1]	gi|571541767|ref|XP_006601858.1|//PREDICTED: receptor-like kinase RHG1 isoform X1 [Glycine max]
Glyma.09G023400.Wm82.a2.v1	2717	253.137	624.958	1.30384	6.0742e-14	Up	5.18251e-15	NA	NA	NA	K05349//beta-glucosidase [EC:3.2.1.21]	gi|734380816|gb|KHN22996.1|//Lysosomal beta glucosidase [Glycine soja]
Glyma.10G230300.Wm82.a2.v1	837	47.5372	5.57503	-3.092	3.07316e-05	Down	6.93502e-06	NA	NA	NA	NA	gi|734377957|gb|KHN21792.1|//Hypothetical protein glysoja_027676 [Glycine soja]
Glyma.06G095000.Wm82.a2.v1	2191	194.168	42.8096	-2.1813	1.47294e-12	Down	1.41559e-13	NA	NA	NA	K04730//interleukin-1 receptor-associated kinase 1 [EC:2.7.11.1]	gi|356518418|ref|XP_003527876.1|//PREDICTED: serine/threonine-protein kinase-like protein At1g28390 [Glycine max]
Glyma.07G136500.Wm82.a2.v1	1923	389.085	1082.83	1.47666	1.54247e-15	Up	1.16366e-16	NA	NA	NA	K10615//E3 ubiquitin-protein ligase HERC4 [EC:2.3.2.26]	gi|734419765|gb|KHN40271.1|//Putative E3 ubiquitin-protein ligase HERC4 [Glycine soja];gi|947100666|gb|KRH49158.1|//hypothetical protein GLYMA_07G136500 [Glycine max]
Glyma.14G224300.Wm82.a2.v1	1091	11.232	29.8142	1.40839	0.0064044	Up	0.00225544	NA	NA	NA	NA	gi|571512064|ref|XP_006596508.1|//PREDICTED: cyclin-J18 [Glycine max]
Glyma.02G057200.Wm82.a2.v1	1420	523.344	238.96	-1.13099	3.90438e-11	Down	4.28783e-12	NA	NA	NA	K14399//polyribonucleotide 5'-hydroxyl-kinase [EC:2.7.1.78];K00133//aspartate-semialdehyde dehydrogenase [EC:1.2.1.11]	gi|358249208|ref|NP_001239755.1|//uncharacterized protein LOC100800024 [Glycine max]
Glyma.13G207200.Wm82.a2.v1	2309	216.449	459.425	1.0858	4.05087e-09	Up	5.4696e-10	NA	NA	NA	K04708//3-dehydrosphinganine reductase [EC:1.1.1.102]	gi|356548985|ref|XP_003542879.1|//PREDICTED: 3-dehydrosphinganine reductase TSC10A-like isoform X3 [Glycine max];gi|955358505|ref|XP_014621199.1|//PREDICTED: 3-dehydrosphinganine reductase TSC10A-like isoform X1 [Glycine max];gi|356548983|ref|XP_003542878.1|//PREDICTED: 3-dehydrosphinganine reductase TSC10A-like isoform X4 [Glycine max]
Glyma.06G283200.Wm82.a2.v1	1483	11.4337	37.8243	1.72602	0.00125086	Up	0.000374937	GO:0009536//plastid	GO:0016616//oxidoreductase activity, acting on the CH-OH group of donors, NAD or NADP as acceptor;GO:0043169//cation binding;GO:0048037//cofactor binding	GO:0008652//cellular amino acid biosynthetic process	K00053//ketol-acid reductoisomerase [EC:1.1.1.86]	gi|947107421|gb|KRH55804.1|//hypothetical protein GLYMA_06G283200 [Glycine max];gi|734333972|gb|KHN07751.1|//Ketol-acid reductoisomerase, chloroplastic [Glycine soja];gi|947107419|gb|KRH55802.1|//hypothetical protein GLYMA_06G283200 [Glycine max]
Glyma.07G237700.Wm82.a2.v1	2073	354.977	110.712	-1.68092	5.49759e-09	Down	7.52166e-10	GO:0044424//intracellular part	GO:0032559//adenyl ribonucleotide binding;GO:0016773//phosphotransferase activity, alcohol group as acceptor	GO:0016310//phosphorylation;GO:0019318//hexose metabolic process	K18674//N-acetylgalactosamine kinase [EC:2.7.1.157]	gi|356521747|ref|XP_003529513.1|//PREDICTED: galactokinase-like [Glycine max]
Glyma.20G220200.Wm82.a2.v1	1184	341.604	749.326	1.13327	2.26573e-07	Up	3.77465e-08	NA	NA	NA	K15747//beta-ring hydroxylase [EC:1.14.-.-];K16219//protein N-terminal methyltransferase [EC:2.1.1.244];K17600//vacuolar protein sorting-associated protein 54	gi|947042863|gb|KRG92587.1|//hypothetical protein GLYMA_20G220200 [Glycine max];gi|947042864|gb|KRG92588.1|//hypothetical protein GLYMA_20G220200 [Glycine max]
Glyma.09G093900.Wm82.a2.v1	1425	64.2335	25.4024	-1.33836	0.000584543	Down	0.000165075	NA	GO:0016741//transferase activity, transferring one-carbon groups	GO:0006730//one-carbon metabolic process	K00559//sterol 24-C-methyltransferase [EC:2.1.1.41];K06185//ATP-binding cassette, subfamily F, member 2;K03183//demethylmenaquinone methyltransferase / 2-methoxy-6-polyprenyl-1,4-benzoquinol methylase [EC:2.1.1.163 2.1.1.201]	gi|734394005|gb|KHN28439.1|//Putative methyltransferase, chloroplastic [Glycine soja]
Glyma.07G054600.Wm82.a2.v1	2004	11.1531	98.0093	3.13547	3.27909e-11	Up	3.57678e-12	NA	NA	NA	NA	gi|955329911|ref|XP_006583220.2|//PREDICTED: uncharacterized protein LOC100805482 [Glycine max]
Glyma.06G317100.Wm82.a2.v1	1684	22.3179	4.28841	-2.37969	0.00890374	Down	0.00325094	GO:0016020//membrane;GO:0031224//intrinsic component of membrane	GO:0015291//secondary active transmembrane transporter activity;GO:0016628//oxidoreductase activity, acting on the CH-CH group of donors, NAD or NADP as acceptor;GO:0022857//transmembrane transporter activity;GO:0016491//oxidoreductase activity	GO:0006810//transport;GO:0071702//organic substance transport;GO:0008152//metabolic process	K08150//MFS transporter, SP family, solute carrier family 2 (myo-inositol transporter), member 13	gi|356517750|ref|XP_003527549.1|//PREDICTED: hexose carrier protein HEX6-like isoform X1 [Glycine max]
Glyma.15G060300.Wm82.a2.v1	3267	2818.56	1177.97	-1.25865	7.88391e-08	Down	1.23702e-08	NA	NA	NA	K11721//bromodomain-containing protein 3	gi|356554838|ref|XP_003545749.1|//PREDICTED: transcription factor GTE7-like [Glycine max]
Glyma.15G084300.Wm82.a2.v1	2797	28.0328	7.91589	-1.82429	0.0218939	Down	0.00887714	NA	NA	NA	K01835//phosphoglucomutase [EC:5.4.2.2];K13506//glycerol-3-phosphate O-acyltransferase 3/4 [EC:2.3.1.15]	gi|571517079|ref|XP_006597482.1|//PREDICTED: uncharacterized protein At1g04910-like [Glycine max];gi|947061779|gb|KRH11040.1|//hypothetical protein GLYMA_15G084300 [Glycine max]
Glyma.10G104300.Wm82.a2.v1	1817	945.569	356.936	-1.40552	5.03179e-23	Down	2.3401e-24	NA	NA	NA	K16298//serine carboxypeptidase-like clade IV [EC:3.4.16.-]	gi|947084454|gb|KRH33175.1|//hypothetical protein GLYMA_10G104300 [Glycine max];gi|356534720|ref|XP_003535900.1|//PREDICTED: serine carboxypeptidase-like [Glycine max]
Glyma.04G102300.Wm82.a2.v1	2078	79.0717	36.3742	-1.12025	0.00236726	Down	0.000752439	NA	NA	NA	K14684//solute carrier family 25 (mitochondrial phosphate transporter), member 23/24/25/41	gi|356508098|ref|XP_003522797.1|//PREDICTED: probable mitochondrial adenine nucleotide transporter BTL3 [Glycine max]
Glyma.14G048000.Wm82.a2.v1	2634	921.087	289.256	-1.67099	3.50869e-08	Down	5.2694e-09	NA	NA	NA	K08653//membrane-bound transcription factor site-1 protease [EC:3.4.21.112];K13199//plasminogen activator inhibitor 1 RNA-binding protein;K11267//sister chromatid cohesion protein PDS5;K18443//golgi-specific brefeldin A-resistance guanine nucleotide exchange factor 1	gi|955364843|ref|XP_006595826.2|//PREDICTED: subtilisin-like protease Glyma18g48580 isoform X1 [Glycine max]
Glyma.05G051700.Wm82.a2.v1	1736	236.16	58.7593	-2.00687	1.07612e-06	Down	1.95282e-07	GO:0043231//intracellular membrane-bounded organelle	GO:0003676//nucleic acid binding	NA	K09422//myb proto-oncogene protein, plant	gi|955377966|ref|XP_014624866.1|//PREDICTED: protein ODORANT1-like [Glycine max];gi|947108960|gb|KRH57286.1|//hypothetical protein GLYMA_05G051700 [Glycine max]
Glyma.14G034300.Wm82.a2.v1	2309	257.948	544.497	1.07784	8.10034e-10	Up	1.01254e-10	NA	NA	NA	NA	gi|356554131|ref|XP_003545402.1|//PREDICTED: uncharacterized protein LOC100803515 [Glycine max]
Glyma.16G041100.Wm82.a2.v1	882	196.379	1076.58	2.45474	1.12932e-09	Up	1.43424e-10	NA	NA	NA	K07442//tRNA (adenine57-N1/adenine58-N1)-methyltransferase catalytic subunit [EC:2.1.1.219 2.1.1.220]	gi|734433523|gb|KHN46778.1|//hypothetical protein glysoja_015029 [Glycine soja]
Glyma.14G074300.Wm82.a2.v1	2234	96.6878	13.0686	-2.88723	2.24114e-13	Down	2.00134e-14	NA	NA	NA	K15397//3-ketoacyl-CoA synthase [EC:2.3.1.199]	gi|525506945|ref|NP_001267518.1|//uncharacterized protein LOC100797855 [Glycine max]
Glyma.01G109500.Wm82.a2.v1	1018	47.8299	13.7371	-1.79984	3.44921e-05	Down	7.84978e-06	NA	NA	NA	NA	gi|947127934|gb|KRH75788.1|//hypothetical protein GLYMA_01G109500 [Glycine max]
Glyma.06G171500.Wm82.a2.v1	1716	257.236	62.2553	-2.04683	1.64255e-17	Down	1.07961e-18	NA	NA	NA	K08246//cycloeucalenol cycloisomerase [EC:5.5.1.9]	gi|356516573|ref|XP_003526968.1|//PREDICTED: cycloeucalenol cycloisomerase-like [Glycine max]
Glyma.19G192800.Wm82.a2.v1	3409	221.906	65.9354	-1.75082	5.0819e-15	Down	3.98687e-16	NA	GO:0016758//transferase activity, transferring hexosyl groups;GO:0043167//ion binding;GO:0016798//hydrolase activity, acting on glycosyl bonds	GO:0044238//primary metabolic process	K00700//1,4-alpha-glucan branching enzyme [EC:2.4.1.18]	gi|356572528|ref|XP_003554420.1|//PREDICTED: 1,4-alpha-glucan-branching enzyme 1, chloroplastic/amyloplastic-like [Glycine max];gi|947046527|gb|KRG96156.1|//hypothetical protein GLYMA_19G192800 [Glycine max]
Glyma.20G179600.Wm82.a2.v1	2352	1522.22	196.805	-2.95134	5.79543e-45	Down	1.11037e-46	NA	GO:0003824//catalytic activity	GO:0044238//primary metabolic process	NA	gi|571568521|ref|XP_003556231.2|//PREDICTED: patatin-like protein 6 isoform X1 [Glycine max]
Glyma.11G046700.Wm82.a2.v1	531	198.418	21.4362	-3.21042	1.69724e-14	Down	1.38718e-15	NA	NA	NA	NA	gi|734351987|gb|KHN13009.1|//hypothetical protein glysoja_027297 [Glycine soja]
Glyma.09G039500.Wm82.a2.v1	1187	213.603	22.6304	-3.2386	3.39128e-23	Down	1.55618e-24	NA	NA	NA	NA	gi|255646559|gb|ACU23754.1|//unknown [Glycine max]
Glyma.14G122000.Wm82.a2.v1	1067	73.855	34.0308	-1.11786	0.00141108	Down	0.000427415	NA	NA	NA	NA	gi|947066811|gb|KRH15954.1|//hypothetical protein GLYMA_14G122000 [Glycine max]
Glyma.03G225900.Wm82.a2.v1	1612	2.35093	22.5348	3.26085	0.00165416	Up	0.000508413	GO:0044464//cell part	NA	NA	K00051//malate dehydrogenase (NADP+) [EC:1.1.1.82]	gi|947120113|gb|KRH68362.1|//hypothetical protein GLYMA_03G225900 [Glycine max]
Glyma.13G355900.Wm82.a2.v1	924	33.2765	69.1808	1.05587	0.00105012	Up	0.000310501	NA	NA	NA	K18666//activating signal cointegrator complex subunit 1	gi|947074528|gb|KRH23419.1|//hypothetical protein GLYMA_13G355900 [Glycine max]
Glyma.09G203100.Wm82.a2.v1	1803	429.127	1693.92	1.98089	2.88436e-12	Up	2.8476e-13	NA	NA	NA	K17046//protein DEK;K14567//U3 small nucleolar RNA-associated protein 14	gi|571478524|ref|XP_003533432.2|//PREDICTED: uncharacterized protein LOC100806410 [Glycine max]
Glyma.09G222700.Wm82.a2.v1	2719	784.441	2963.91	1.91776	3.94081e-30	Up	1.28331e-31	NA	GO:0043169//cation binding;GO:0016763//transferase activity, transferring pentosyl groups;GO:0051540//metal cluster binding	GO:0006144//purine nucleobase metabolic process;GO:0006163//purine nucleotide metabolic process	K00764//amidophosphoribosyltransferase [EC:2.4.2.14]	gi|356531589|ref|XP_003534359.1|//PREDICTED: amidophosphoribosyltransferase, chloroplastic-like [Glycine max]
Glyma.12G196200.Wm82.a2.v1	872	18.8662	1.663	-3.50394	0.000105985	Down	2.61573e-05	GO:0044464//cell part	GO:0046914//transition metal ion binding	NA	K12135//zinc finger protein CONSTANS	gi|351722937|ref|NP_001237261.1|//uncharacterized protein LOC100305571 [Glycine max]
Glyma.01G155900.Wm82.a2.v1	3039	40.3235	10.126	-1.99356	5.95823e-05	Down	1.40969e-05	NA	NA	NA	K13199//plasminogen activator inhibitor 1 RNA-binding protein;K11267//sister chromatid cohesion protein PDS5;K18443//golgi-specific brefeldin A-resistance guanine nucleotide exchange factor 1	gi|356495293|ref|XP_003516513.1|//PREDICTED: subtilisin-like protease SBT5.3 [Glycine max]
Glyma.11G091100.Wm82.a2.v1	566	6.88817	1.23181	-2.48334	0.0433387	Down	0.0192059	NA	NA	NA	NA	gi|947080208|gb|KRH28997.1|//hypothetical protein GLYMA_11G091100 [Glycine max]
Glyma.05G184500.Wm82.a2.v1	986	80.8803	942.348	3.5424	1.11159e-10	Up	1.2728e-11	NA	GO:0003677//DNA binding;GO:0001071//nucleic acid binding transcription factor activity	GO:0010467//gene expression	K18835//WRKY transcription factor 2;K13424//WRKY transcription factor 33	gi|734416351|gb|KHN38230.1|//Putative WRKY transcription factor 51 [Glycine soja]
Glyma.10G186800.Wm82.a2.v1	1085	43.0569	1556.76	5.17616	1.54203e-82	Up	1.17986e-84	NA	NA	NA	K14516//ethylene-responsive transcription factor 1	gi|356535422|ref|XP_003536244.1|//PREDICTED: ethylene-responsive transcription factor 1B-like [Glycine max]
Glyma.15G131100.Wm82.a2.v1	2849	229.653	527.705	1.20028	2.82213e-08	Up	4.1836e-09	NA	NA	NA	K14786//protein KRI1	gi|356558067|ref|XP_003547330.1|//PREDICTED: protein KRI1 homolog [Glycine max]
Glyma.10G119100.Wm82.a2.v1	1978	0.479859	50.0574	6.70483	2.53775e-09	Up	3.35119e-10	GO:0043231//intracellular membrane-bounded organelle	GO:0001071//nucleic acid binding transcription factor activity;GO:0003676//nucleic acid binding	GO:0006351//transcription, DNA-templated	K09286//EREBP-like factor	gi|734397603|gb|KHN30258.1|//Ethylene-responsive transcription factor ERF106 [Glycine soja]
Glyma.13G252600.Wm82.a2.v1	843	194.046	6.02316	-5.00973	3.8783e-22	Down	1.89804e-23	NA	NA	NA	K13449//pathogenesis-related protein 1	gi|351725239|ref|NP_001238109.1|//uncharacterized protein LOC100499927 precursor [Glycine max]
Glyma.10G005600.Wm82.a2.v1	2472	310.689	694.636	1.16078	1.74842e-09	Up	2.26666e-10	NA	NA	NA	K08790//serine/threonine kinase 38 [EC:2.7.11.1]	gi|955344330|ref|XP_014618356.1|//PREDICTED: serine/threonine-protein kinase tricorner-like [Glycine max]
Glyma.15G098800.Wm82.a2.v1	4585	153.996	56.8545	-1.43754	1.259e-06	Down	2.30623e-07	NA	NA	NA	K17545//serine/threonine-protein kinase ULK4 [EC:2.7.11.1]	gi|955372575|ref|XP_006597545.2|//PREDICTED: serine/threonine-protein kinase RUNKEL-like [Glycine max]
Glyma.13G001700.Wm82.a2.v1	4374	24.0095	121.632	2.34085	1.90924e-10	Up	2.24046e-11	NA	NA	NA	K03798//cell division protease FtsH [EC:3.4.24.-]	gi|571497244|ref|XP_006593838.1|//PREDICTED: pentatricopeptide repeat-containing protein At4g21065-like [Glycine max]
Glyma.04G035900.Wm82.a2.v1	904	16.0578	145.341	3.1781	2.05952e-22	Up	9.93912e-24	GO:0043234//protein complex	NA	GO:0008152//metabolic process	NA	gi|351722458|ref|NP_001236221.1|//uncharacterized protein LOC100306520 [Glycine max]
Glyma.19G204900.Wm82.a2.v1	507	13.9072	187.054	3.74955	1.37086e-30	Up	4.37935e-32	NA	NA	NA	NA	gi|255632131|gb|ACU16418.1|//unknown [Glycine max]
Glyma.U033800.Wm82.a2.v1	909	11.9904	1.3028	-3.20218	0.00457877	Down	0.00155556	NA	GO:0004553//hydrolase activity, hydrolyzing O-glycosyl compounds;GO:0043167//ion binding	GO:0044238//primary metabolic process	K01183//chitinase [EC:3.2.1.14]	gi|734378329|gb|KHN22014.1|//Chitinase 2 [Glycine soja]
Glyma.03G018700.Wm82.a2.v1	1892	88.7826	275.358	1.63296	1.58614e-17	Up	1.04025e-18	NA	NA	NA	K13335//peroxin-16	gi|356505254|ref|XP_003521407.1|//PREDICTED: peroxisome biogenesis protein 16-like [Glycine max]
Glyma.11G232000.Wm82.a2.v1	1776	60.733	21.06	-1.52797	0.00750107	Down	0.00268759	NA	NA	NA	K02178//checkpoint serine/threonine-protein kinase [EC:2.7.11.1]	gi|571490089|ref|XP_006591389.1|//PREDICTED: probable inactive serine/threonine-protein kinase bub1 [Glycine max]
Glyma.07G127800.Wm82.a2.v1	3589	463.75	1229.2	1.4063	1.56244e-06	Up	2.89268e-07	NA	NA	NA	K19476//vacuolar protein sorting-associated protein IST1	gi|356523123|ref|XP_003530191.1|//PREDICTED: uncharacterized protein LOC100796620 [Glycine max]
Glyma.18G201900.Wm82.a2.v1	1047	69.975	280.089	2.00097	3.28819e-09	Up	4.39777e-10	NA	NA	NA	K05278//flavonol synthase [EC:1.14.11.23];K05277//leucoanthocyanidin dioxygenase [EC:1.14.11.19]	gi|947050725|gb|KRH00254.1|//hypothetical protein GLYMA_18G201900 [Glycine max]
Glyma.16G043200.Wm82.a2.v1	1690	343.716	3962.03	3.52695	4.12371e-29	Up	1.39646e-30	NA	GO:0003676//nucleic acid binding	NA	K02437//glycine cleavage system H protein;K00162//pyruvate dehydrogenase E1 component beta subunit [EC:1.2.4.1];K13126//polyadenylate-binding protein;K05941//glutathione gamma-glutamylcysteinyltransferase [EC:2.3.2.15]	gi|734433544|gb|KHN46799.1|//NAC domain-containing protein 29 [Glycine soja]
Glyma.20G169800.Wm82.a2.v1	504	2.70388	13.0416	2.27002	0.00520787	Up	0.00179292	NA	NA	NA	NA	gi|947041978|gb|KRG91702.1|//hypothetical protein GLYMA_20G169800, partial [Glycine max]
Glyma.10G053300.Wm82.a2.v1	1201	135.647	66.0128	-1.03904	0.00026875	Down	7.13556e-05	NA	NA	NA	NA	gi|356545981|ref|XP_003541411.1|//PREDICTED: uncharacterized protein LOC100803312 isoform X1 [Glycine max]
Glyma.03G174300.Wm82.a2.v1	2626	422.428	36.5229	-3.53183	3.69454e-10	Down	4.43912e-11	NA	NA	NA	K07195//exocyst complex component 7	gi|356505148|ref|XP_003521354.1|//PREDICTED: exocyst complex component EXO70A1-like [Glycine max]
Glyma.10G217100.Wm82.a2.v1	567	16.7504	1.36893	-3.61307	0.000817547	Down	0.000236709	GO:0043231//intracellular membrane-bounded organelle	NA	NA	NA	gi|947086266|gb|KRH34987.1|//hypothetical protein GLYMA_10G217100 [Glycine max];gi|734364096|gb|KHN17079.1|//Transcription factor UPBEAT1 [Glycine soja]
Glyma.10G082400.Wm82.a2.v1	1838	476.336	1170.45	1.29701	0.0109093	Up	0.00407098	GO:0044464//cell part	GO:0005515//protein binding	GO:0015031//protein transport	K08486//syntaxin 1B/2/3	gi|356537204|ref|XP_003537119.1|//PREDICTED: syntaxin-121-like [Glycine max]
Glyma.18G127500.Wm82.a2.v1	1663	398.266	28.4413	-3.80767	1.15107e-45	Down	2.17452e-47	NA	GO:0005488//binding	NA	K09510//DnaJ homolog subfamily B member 4	gi|356567574|ref|XP_003551993.1|//PREDICTED: dnaJ homolog subfamily B member 4-like [Glycine max]
Glyma.13G083700.Wm82.a2.v1	833	90.5075	474.445	2.39013	2.19145e-14	Up	1.80647e-15	NA	GO:0046872//metal ion binding	NA	K13448//calcium-binding protein CML	gi|356548725|ref|XP_003542750.1|//PREDICTED: probable calcium-binding protein CML29 [Glycine max]
Glyma.09G003600.Wm82.a2.v1	1006	6.30118	0.423757	-3.89431	0.00470424	Down	0.00160207	NA	NA	NA	K14297//nuclear pore complex protein Nup98-Nup96	gi|356542385|ref|XP_003539647.1|//PREDICTED: thaumatin-like protein [Glycine max]
Glyma.11G130600.Wm82.a2.v1	1674	150.528	394.608	1.39039	1.70634e-08	Up	2.46583e-09	NA	NA	NA	K10277//lysine-specific demethylase 8 [EC:1.14.11.27]	gi|571488495|ref|XP_006590955.1|//PREDICTED: putative lysine-specific demethylase JMJD5 isoform X2 [Glycine max]
Glyma.06G242400.Wm82.a2.v1	390	0.740932	18.371	4.63194	5.63419e-05	Up	1.32837e-05	NA	GO:0070569//uridylyltransferase activity	NA	K12447//UDP-sugar pyrophosphorylase [EC:2.7.7.64]	gi|955325668|ref|XP_014632185.1|//PREDICTED: UDP-sugar pyrophosphorylase 1-like [Glycine max]
Glyma.07G110900.Wm82.a2.v1	2026	563.828	4343.9	2.94566	3.37523e-31	Up	1.05458e-32	NA	GO:0016741//transferase activity, transferring one-carbon groups;GO:0005506//iron ion binding;GO:0016491//oxidoreductase activity	GO:0006730//one-carbon metabolic process	K05917//sterol 14-demethylase [EC:1.14.13.70]	gi|356520796|ref|XP_003529046.1|//PREDICTED: obtusifoliol 14-alpha demethylase-like [Glycine max]
Glyma.07G100600.Wm82.a2.v1	1946	26.5433	4.06518	-2.70696	4.47565e-05	Down	1.03759e-05	NA	NA	NA	K10746//exonuclease 1 [EC:3.1.-.-]	gi|356522842|ref|XP_003530052.1|//PREDICTED: exonuclease 1 [Glycine max]
Glyma.14G198800.Wm82.a2.v1	1679	312.341	23.5367	-3.73014	5.62261e-32	Down	1.69068e-33	GO:0031224//intrinsic component of membrane;GO:0019866//organelle inner membrane	NA	GO:0006810//transport	K15113//solute carrier family 25 (mitochondrial iron transporter), member 28/37	gi|356553114|ref|XP_003544903.1|//PREDICTED: mitoferrin-like [Glycine max]
Glyma.15G002400.Wm82.a2.v1	2487	125.673	39.1533	-1.68247	3.42253e-08	Down	5.13294e-09	NA	NA	NA	NA	gi|571514369|ref|XP_006597097.1|//PREDICTED: uncharacterized protein LOC100805304 isoform X2 [Glycine max];gi|356557205|ref|XP_003546908.1|//PREDICTED: uncharacterized protein LOC100805304 isoform X1 [Glycine max]
Glyma.08G345400.Wm82.a2.v1	1609	1239.67	569.781	-1.12147	8.00238e-06	Down	1.64362e-06	NA	NA	NA	NA	gi|356527304|ref|XP_003532251.1|//PREDICTED: cytochrome b561 and DOMON domain-containing protein At4g12980 [Glycine max]
Glyma.10G179700.Wm82.a2.v1	3150	354.788	740.912	1.06234	1.45015e-05	Up	3.10011e-06	NA	NA	NA	NA	gi|571483526|ref|XP_006589261.1|//PREDICTED: putative ion channel POLLUX-like 2 isoform X3 [Glycine max];gi|947085648|gb|KRH34369.1|//hypothetical protein GLYMA_10G179700 [Glycine max];gi|571483524|ref|XP_006589260.1|//PREDICTED: putative ion channel POLLUX-like 2 isoform X2 [Glycine max];gi|955346413|ref|XP_014618736.1|//PREDICTED: putative ion channel POLLUX-like 2 isoform X5 [Glycine max]
Glyma.17G173700.Wm82.a2.v1	146	18.9592	2.39866	-2.98259	0.000132926	Down	3.34097e-05	GO:0031224//intrinsic component of membrane;GO:0009521//photosystem;GO:0009534//chloroplast thylakoid	NA	GO:0044237//cellular metabolic process	K02696//photosystem I subunit VIII;K01963//acetyl-CoA carboxylase carboxyl transferase subunit beta [EC:6.4.1.2]	gi|947055157|gb|KRH04610.1|//hypothetical protein GLYMA_17G173700 [Glycine max]
Glyma.07G267700.Wm82.a2.v1	1448	179.241	1986.56	3.4703	2.20325e-79	Up	1.76304e-81	NA	NA	NA	K00430//peroxidase [EC:1.11.1.7];K10752//histone-binding protein RBBP4;K07213//copper chaperone	gi|571468015|ref|XP_006584101.1|//PREDICTED: DNA ligase 1-like isoform X2 [Glycine max]
Glyma.17G084300.Wm82.a2.v1	1596	91.7133	232.683	1.34316	0.000364055	Up	9.89499e-05	NA	NA	NA	K17525//chitinase domain-containing protein 1	gi|947053762|gb|KRH03215.1|//hypothetical protein GLYMA_17G084300 [Glycine max];gi|358248568|ref|NP_001239903.1|//calcium sensing receptor, chloroplastic-like [Glycine max]
Glyma.04G047000.Wm82.a2.v1	1089	9.06734	2.01424	-2.17045	0.0430199	Down	0.019047	NA	NA	NA	K06129//lysophospholipase III [EC:3.1.1.5]	gi|947113135|gb|KRH61437.1|//hypothetical protein GLYMA_04G047000 [Glycine max]
Glyma.04G045200.Wm82.a2.v1	1471	261.661	10.5424	-4.63343	1.67606e-27	Down	6.09409e-29	NA	NA	NA	K15196//transcription factor IIIB 90 kDa subunit	gi|571449134|ref|XP_006578050.1|//PREDICTED: F-box/kelch-repeat protein At5g43190-like [Glycine max]
Glyma.12G029500.Wm82.a2.v1	2506	513.755	1326.9	1.36891	5.3052e-25	Up	2.20357e-26	NA	NA	NA	K12489//Arf-GAP with coiled-coil, ANK repeat and PH domain-containing protein	gi|356544659|ref|XP_003540765.1|//PREDICTED: ADP-ribosylation factor GTPase-activating protein AGD4-like isoform X1 [Glycine max];gi|955352607|ref|XP_014619938.1|//PREDICTED: ADP-ribosylation factor GTPase-activating protein AGD4-like isoform X3 [Glycine max]
Glyma.07G068700.Wm82.a2.v1	3031	214.919	630.051	1.55168	8.90045e-08	Up	1.40533e-08	NA	NA	NA	NA	gi|356522598|ref|XP_003529933.1|//PREDICTED: uncharacterized protein LOC100777848 [Glycine max]
Glyma.04G197300.Wm82.a2.v1	1403	796.081	4365.14	2.45504	1.3766e-12	Up	1.32016e-13	NA	NA	NA	K00430//peroxidase [EC:1.11.1.7];K07213//copper chaperone;K10752//histone-binding protein RBBP4	gi|356508829|ref|XP_003523156.1|//PREDICTED: neurofilament medium polypeptide [Glycine max];gi|947115487|gb|KRH63789.1|//hypothetical protein GLYMA_04G197300 [Glycine max]
Glyma.12G075600.Wm82.a2.v1	1230	102.554	738.937	2.84906	5.40259e-17	Up	3.66353e-18	NA	NA	NA	NA	gi|356542613|ref|XP_003539761.1|//PREDICTED: uncharacterized protein LOC100812183 [Glycine max]
Glyma.15G182900.Wm82.a2.v1	1230	5.11301	0.449843	-3.50668	0.0151909	Down	0.00589553	NA	NA	NA	K01188//beta-glucosidase [EC:3.2.1.21];K00679//phospholipid:diacylglycerol acyltransferase [EC:2.3.1.158];K10396//kinesin family member 5;K01206//alpha-L-fucosidase [EC:3.2.1.51];K10960//geranylgeranyl diphosphate/geranylgeranyl-bacteriochlorophyllide a reductase [EC:1.3.1.83 1.3.1.111]	gi|947063358|gb|KRH12619.1|//hypothetical protein GLYMA_15G182900 [Glycine max]
Glyma.17G228500.Wm82.a2.v1	1518	281.989	1237.77	2.13403	4.53159e-26	Up	1.78224e-27	NA	NA	NA	K03593//ATP-binding protein involved in chromosome partitioning	gi|356564049|ref|XP_003550269.1|//PREDICTED: cytosolic Fe-S cluster assembly factor NBP35-like [Glycine max]
Glyma.17G151000.Wm82.a2.v1	1257	1122.21	4833.68	2.10678	1.97714e-36	Up	5.03174e-38	NA	NA	NA	NA	gi|255628509|gb|ACU14599.1|//unknown [Glycine max]
Glyma.16G042200.Wm82.a2.v1	1148	35.1333	5.31148	-2.72566	4.78358e-06	Down	9.49357e-07	NA	NA	NA	NA	gi|955377120|ref|XP_014624697.1|//PREDICTED: uncharacterized protein LOC100810482 isoform X1 [Glycine max];gi|947057319|gb|KRH06725.1|//hypothetical protein GLYMA_16G042200 [Glycine max];gi|356560967|ref|XP_003548757.1|//PREDICTED: uncharacterized protein LOC100810482 isoform X2 [Glycine max]
Glyma.02G073700.Wm82.a2.v1	1486	22.2789	7.6821	-1.53611	0.0348059	Down	0.0149846	GO:0031224//intrinsic component of membrane	NA	GO:0006810//transport	K09872//aquaporin PIP	gi|356498926|ref|XP_003518297.1|//PREDICTED: aquaporin PIP2-2-like [Glycine max]
Glyma.15G000600.Wm82.a2.v1	2436	1.38143	7.86175	2.50868	0.0152222	Up	0.00590925	NA	NA	NA	K04730//interleukin-1 receptor-associated kinase 1 [EC:2.7.11.1]	gi|571514276|ref|XP_003546901.2|//PREDICTED: pollen receptor-like kinase 4 [Glycine max]
Glyma.16G033900.Wm82.a2.v1	3787	1044.85	183.264	-2.5113	3.29193e-05	Down	7.4674e-06	GO:0044425//membrane part	GO:0032559//adenyl ribonucleotide binding;GO:0004872//receptor activity	GO:0012501//programmed cell death;GO:0006952//defense response;GO:0023052//signaling	K19613//leucine-rich repeat protein SHOC2	gi|571525345|ref|XP_006598950.1|//PREDICTED: TMV resistance protein N-like isoform X2 [Glycine max];gi|947057200|gb|KRH06606.1|//hypothetical protein GLYMA_16G033900 [Glycine max];gi|571525333|ref|XP_006598947.1|//PREDICTED: TMV resistance protein N-like isoform X1 [Glycine max]
Glyma.16G222300.Wm82.a2.v1	1804	386.545	812.931	1.07249	2.39378e-16	Up	1.70469e-17	GO:0031224//intrinsic component of membrane	NA	GO:0051234//establishment of localization	NA	gi|356560115|ref|XP_003548341.1|//PREDICTED: uncharacterized protein LOC100795582 isoform X1 [Glycine max];gi|947060174|gb|KRH09580.1|//hypothetical protein GLYMA_16G222300 [Glycine max];gi|947060175|gb|KRH09581.1|//hypothetical protein GLYMA_16G222300 [Glycine max]
Glyma.19G196900.Wm82.a2.v1	1150	198.213	39.3121	-2.33401	1.22242e-05	Down	2.58208e-06	NA	NA	NA	K13070//momilactone-A synthase [EC:1.1.1.295];K09841//xanthoxin dehydrogenase [EC:1.1.1.288]	gi|734316710|gb|KHN02192.1|//Momilactone A synthase [Glycine soja]
Glyma.13G246500.Wm82.a2.v1	1327	19.9685	4.82688	-2.04857	0.00495529	Down	0.00169733	NA	NA	NA	NA	gi|734337650|gb|KHN08587.1|//hypothetical protein glysoja_014352 [Glycine soja]
Glyma.05G119800.Wm82.a2.v1	1081	2.36948	11.1513	2.23456	0.0429972	Up	0.0190361	GO:0031012//extracellular matrix	GO:0004553//hydrolase activity, hydrolyzing O-glycosyl compounds	GO:0000272//polysaccharide catabolic process	K15920//beta-D-xylosidase 4 [EC:3.2.1.37]	gi|947109992|gb|KRH58318.1|//hypothetical protein GLYMA_05G119800 [Glycine max]
Glyma.13G219000.Wm82.a2.v1	1252	71.4176	196.192	1.45791	1.71386e-09	Up	2.21973e-10	NA	NA	NA	NA	gi|356549106|ref|XP_003542938.1|//PREDICTED: uncharacterized protein LOC100791856 [Glycine max]
Glyma.05G245500.Wm82.a2.v1	1616	3002.87	8075.97	1.42729	7.50857e-32	Up	2.27326e-33	NA	NA	NA	K11275//histone H1/5	gi|356511259|ref|XP_003524344.1|//PREDICTED: histone H1-like [Glycine max]
Glyma.14G105700.Wm82.a2.v1	2711	183.461	88.8081	-1.04671	6.0396e-06	Down	1.21769e-06	NA	NA	NA	K11855//ubiquitin carboxyl-terminal hydrolase 36/42 [EC:3.4.19.12]	gi|356554161|ref|XP_003545417.1|//PREDICTED: ubiquitin carboxyl-terminal hydrolase 18-like [Glycine max]
Glyma.18G080200.Wm82.a2.v1	1915	812.589	41.4956	-4.2915	1.01399e-36	Down	2.54919e-38	NA	GO:0005506//iron ion binding;GO:0016491//oxidoreductase activity	GO:0008152//metabolic process	K17854//cytochrome P450 family 2 subfamily K;K13267//flavonoid 6-hydroxylase [EC:1.14.13.-];K14985//26-hydroxylase [EC:1.14.-.-];K15472//premnaspirodiene oxygenase [EC:1.14.13.121]	gi|947049017|gb|KRG98545.1|//hypothetical protein GLYMA_18G080200 [Glycine max];gi|356566541|ref|XP_003551489.1|//PREDICTED: cytochrome P450 71D9-like [Glycine max]
Glyma.08G189800.Wm82.a2.v1	2936	9.79658	1.98643	-2.3021	0.0230296	Down	0.00939129	GO:0044424//intracellular part	GO:0016702//oxidoreductase activity, acting on single donors with incorporation of molecular oxygen, incorporation of two atoms of oxygen;GO:0046914//transition metal ion binding	GO:0006633//fatty acid biosynthetic process	K15718//linoleate 9S-lipoxygenase [EC:1.13.11.58]	gi|955336289|ref|XP_014634584.1|//PREDICTED: linoleate 9S-lipoxygenase-like [Glycine max]
Glyma.07G179800.Wm82.a2.v1	864	7.25492	0.829636	-3.12841	0.0134289	Down	0.0051336	NA	NA	NA	K05278//flavonol synthase [EC:1.14.11.23]	gi|947101300|gb|KRH49792.1|//hypothetical protein GLYMA_07G179800 [Glycine max]
Glyma.03G146900.Wm82.a2.v1	3437	186.245	79.8666	-1.22154	3.92807e-08	Down	5.94055e-09	NA	NA	NA	K11498//centromeric protein E	gi|356503499|ref|XP_003520545.1|//PREDICTED: kinesin-related protein 4-like [Glycine max];gi|947118849|gb|KRH67098.1|//hypothetical protein GLYMA_03G146900 [Glycine max];gi|947118853|gb|KRH67102.1|//hypothetical protein GLYMA_03G146900 [Glycine max]
Glyma.10G180800.Wm82.a2.v1	1372	434.642	912.179	1.06949	0.00830515	Up	0.00300926	GO:0043231//intracellular membrane-bounded organelle	GO:0003676//nucleic acid binding	NA	K09422//myb proto-oncogene protein, plant	gi|359807202|ref|NP_001241360.1|//MYB29 protein [Glycine max]
Glyma.15G075800.Wm82.a2.v1	1474	290.473	124.305	-1.22452	6.01596e-07	Down	1.05795e-07	NA	NA	NA	K16222//Dof zinc finger protein DOF5.5	gi|571516857|ref|XP_006597450.1|//PREDICTED: dof zinc finger protein DOF1.6-like [Glycine max]
Glyma.05G040200.Wm82.a2.v1	1596	92.8632	219.794	1.24297	4.16265e-07	Up	7.17698e-08	NA	NA	NA	NA	gi|356513687|ref|XP_003525542.1|//PREDICTED: FKBP12-interacting protein of 37 kDa isoform X1 [Glycine max];gi|947108787|gb|KRH57113.1|//hypothetical protein GLYMA_05G040200 [Glycine max]
Glyma.15G074700.Wm82.a2.v1	2077	0.587671	4.62729	2.97709	0.0252806	Up	0.0104395	GO:0044464//cell part	GO:0016747//transferase activity, transferring acyl groups other than amino-acyl groups	GO:0006631//fatty acid metabolic process	K15397//3-ketoacyl-CoA synthase [EC:2.3.1.199]	gi|356557691|ref|XP_003547147.1|//PREDICTED: 3-ketoacyl-CoA synthase 15-like [Glycine max]
Glyma.05G124900.Wm82.a2.v1	1995	110.818	28.4788	-1.96023	0.0185176	Down	0.00735388	NA	NA	NA	NA	gi|571455233|ref|XP_003524099.2|//PREDICTED: cannabidiolic acid synthase-like 2 [Glycine max]
Glyma.16G017500.Wm82.a2.v1	1306	52.704	3.00168	-4.13407	3.02177e-09	Down	4.02712e-10	NA	GO:0016706//oxidoreductase activity, acting on paired donors, with incorporation or reduction of molecular oxygen, 2-oxoglutarate as one donor, and incorporation of one atom each of oxygen into both donors;GO:0046914//transition metal ion binding	GO:0008152//metabolic process	K05278//flavonol synthase [EC:1.14.11.23]	gi|356559589|ref|XP_003548081.1|//PREDICTED: flavonol synthase/flavanone 3-hydroxylase-like [Glycine max]
Glyma.18G189600.Wm82.a2.v1	2197	43.7584	342.984	2.97051	2.96148e-14	Up	2.46872e-15	NA	NA	NA	K14638//solute carrier family 15 (peptide/histidine transporter), member 3/4	gi|571547182|ref|XP_006602614.1|//PREDICTED: protein NRT1/ PTR FAMILY 5.6-like [Glycine max]
Glyma.18G287900.Wm82.a2.v1	2439	254.678	2780.65	3.44868	8.65404e-48	Up	1.52063e-49	NA	GO:0032559//adenyl ribonucleotide binding	GO:0050896//response to stimulus	K06758;K03283//heat shock 70kDa protein 1/8	gi|356568979|ref|XP_003552685.1|//PREDICTED: heat shock cognate 70 kDa protein 2-like [Glycine max]
Glyma.10G188500.Wm82.a2.v1	2815	401.213	4666.76	3.53998	5.08677e-151	Up	1.11202e-153	GO:0031090//organelle membrane	GO:0032559//adenyl ribonucleotide binding;GO:0004871//signal transducer activity;GO:0004673//protein histidine kinase activity	GO:0000160//phosphorelay signal transduction system;GO:0006468//protein phosphorylation;GO:0006351//transcription, DNA-templated	K14509//ethylene receptor [EC:2.7.13.-]	gi|645235704|ref|XP_008224393.1|//PREDICTED: ethylene receptor 2 [Prunus mume];gi|947085796|gb|KRH34517.1|//hypothetical protein GLYMA_10G188500 [Glycine max]
Glyma.11G054500.Wm82.a2.v1	1076	445.66	109.425	-2.026	0.000502664	Down	0.000140086	NA	GO:0008168//methyltransferase activity	GO:0006730//one-carbon metabolic process	K00588//caffeoyl-CoA O-methyltransferase [EC:2.1.1.104]	gi|955349443|ref|XP_014619330.1|//PREDICTED: caffeoyl-CoA O-methyltransferase 5-like isoform X1 [Glycine max];gi|955349445|ref|XP_014619331.1|//PREDICTED: caffeoyl-CoA O-methyltransferase 2-like isoform X2 [Glycine max]
Glyma.05G173600.Wm82.a2.v1	2816	222.007	84.9075	-1.38664	9.34701e-09	Down	1.31199e-09	NA	NA	NA	K12472//epidermal growth factor receptor substrate 15;K09291//nucleoprotein TPR;K10400//kinesin family member 15	gi|356512652|ref|XP_003525032.1|//PREDICTED: golgin subfamily A member 4-like [Glycine max]
Glyma.01G224600.Wm82.a2.v1	955	24.1082	1.69065	-3.83387	1.14483e-05	Down	2.40734e-06	NA	NA	NA	NA	gi|571436570|ref|XP_006573803.1|//PREDICTED: uncharacterized protein LOC102670341 [Glycine max]
Glyma.15G098200.Wm82.a2.v1	2291	642.68	5439.09	3.08119	1.08267e-71	Up	1.01372e-73	NA	GO:0003824//catalytic activity	NA	K19600//tubby-related protein 1;K10808//ribonucleoside-diphosphate reductase subunit M2 [EC:1.17.4.1]	gi|356555565|ref|XP_003546101.1|//PREDICTED: tubby-like F-box protein 3 isoform X1 [Glycine max]
Glyma.18G213300.Wm82.a2.v1	1064	893.279	5931.55	2.73123	9.60035e-16	Up	7.12978e-17	NA	NA	NA	NA	gi|356568222|ref|XP_003552312.1|//PREDICTED: uncharacterized protein LOC100806984 [Glycine max]
Glyma.10G253500.Wm82.a2.v1	1027	25.025	1.7267	-3.85727	1.78467e-05	Down	3.87094e-06	NA	NA	NA	K04733//interleukin-1 receptor-associated kinase 4 [EC:2.7.11.1]	gi|734317760|gb|KHN02666.1|//Cysteine-rich receptor-like protein kinase 29 [Glycine soja]
Glyma.08G209800.Wm82.a2.v1	2361	119.59	304.231	1.34707	0.000405344	Up	0.000111042	NA	NA	NA	K06130//lysophospholipase II [EC:3.1.1.5]	gi|356526193|ref|XP_003531704.1|//PREDICTED: acyl-protein thioesterase 2 isoform X2 [Glycine max]
Glyma.07G001300.Wm82.a2.v1	2801	2204.41	201.821	-3.44924	6.7142e-28	Down	2.40525e-29	NA	GO:0016853//isomerase activity	NA	K15813//beta-amyrin synthase [EC:5.4.99.39]	gi|571464116|ref|XP_006582958.1|//PREDICTED: beta-amyrin synthase isoform X1 [Glycine max]
Glyma.02G084000.Wm82.a2.v1	867	4.15438	0.392121	-3.40526	0.0186912	Down	0.00743361	NA	NA	NA	NA	gi|593703323|ref|XP_007152064.1|//hypothetical protein PHAVU_004G098900g [Phaseolus vulgaris]
Glyma.18G238000.Wm82.a2.v1	1226	671.214	5106.45	2.92747	2.94122e-68	Up	3.01473e-70	NA	GO:0043169//cation binding	GO:0006812//cation transport	K12823//ATP-dependent RNA helicase DDX5/DBP2 [EC:3.6.4.13]	gi|734419927|gb|KHN40433.1|//hypothetical protein glysoja_000931 [Glycine soja]
Glyma.16G174300.Wm82.a2.v1	1644	49.9223	16.7294	-1.5773	0.0138487	Down	0.00531378	NA	NA	NA	K13466//EIX receptor 1/2;K19613//leucine-rich repeat protein SHOC2;K04506//E3 ubiquitin-protein ligase SIAH1 [EC:2.3.2.27]	gi|947059384|gb|KRH08790.1|//hypothetical protein GLYMA_16G174300 [Glycine max]
Glyma.07G237900.Wm82.a2.v1	2818	1262.24	2729.99	1.1129	4.6103e-24	Up	2.02048e-25	NA	NA	NA	K13207//CUG-BP- and ETR3-like factor	gi|356521753|ref|XP_003529516.1|//PREDICTED: flowering time control protein FCA-like isoform X1 [Glycine max]
Glyma.15G023900.Wm82.a2.v1	1425	110.177	34.4752	-1.6762	4.44355e-08	Down	6.75312e-09	NA	NA	NA	NA	gi|356556737|ref|XP_003546679.1|//PREDICTED: uncharacterized protein LOC100813327 [Glycine max]
Glyma.04G046800.Wm82.a2.v1	1025	86.1751	487.107	2.4989	4.12652e-06	Up	8.12572e-07	NA	NA	NA	K16296//serine carboxypeptidase-like clade I [EC:3.4.16.-]	gi|356510594|ref|XP_003524022.1|//PREDICTED: uncharacterized protein LOC100785988 [Glycine max]
Glyma.20G126800.Wm82.a2.v1	1759	21.5106	6.41914	-1.7446	0.0177526	Down	0.00701787	NA	NA	NA	NA	gi|356575656|ref|XP_003555954.1|//PREDICTED: kynurenine formamidase-like isoform X1 [Glycine max]
Glyma.04G232800.Wm82.a2.v1	1065	21.0708	0.542927	-5.27834	1.61069e-05	Down	3.46634e-06	NA	NA	NA	NA	gi|947116070|gb|KRH64372.1|//hypothetical protein GLYMA_04G232800 [Glycine max]
Glyma.12G047500.Wm82.a2.v1	1186	4580.55	871.747	-2.39354	2.97662e-10	Down	3.54582e-11	NA	NA	NA	NA	gi|947075697|gb|KRH24537.1|//hypothetical protein GLYMA_12G047500 [Glycine max];gi|571491176|ref|XP_006591816.1|//PREDICTED: cold-regulated protein isoform X1 [Glycine max];gi|947075696|gb|KRH24536.1|//hypothetical protein GLYMA_12G047500 [Glycine max]
Glyma.05G191000.Wm82.a2.v1	2217	1.77812	22.0507	3.6324	0.000831918	Up	0.000241299	NA	NA	NA	K11717//cysteine desulfurase / selenocysteine lyase [EC:2.8.1.7 4.4.1.16]	gi|947111238|gb|KRH59564.1|//hypothetical protein GLYMA_05G191000 [Glycine max]
Glyma.02G222400.Wm82.a2.v1	1758	7677.52	114780	3.90209	3.0456e-105	Up	1.4635e-107	GO:0044424//intracellular part	GO:0016832//aldehyde-lyase activity	GO:0006007//glucose catabolic process	K01623//fructose-bisphosphate aldolase, class I [EC:4.1.2.13]	gi|955308332|ref|XP_014624598.1|//PREDICTED: fructose-bisphosphate aldolase, cytoplasmic isozyme-like [Glycine max]
Glyma.06G254100.Wm82.a2.v1	1313	153.781	62.7931	-1.2922	2.43631e-06	Down	4.62864e-07	GO:0044464//cell part	NA	GO:0008152//metabolic process;GO:0043623//cellular protein complex assembly	K06196//cytochrome c-type biogenesis protein	gi|734433734|gb|KHN46954.1|//Proteasome subunit alpha type-6 [Glycine soja]
Glyma.12G061400.Wm82.a2.v1	2931	124.393	54.9547	-1.17859	0.000165242	Down	4.22442e-05	NA	NA	NA	K08956//AFG3 family protein [EC:3.4.24.-]	gi|356542417|ref|XP_003539663.1|//PREDICTED: ATP-dependent zinc metalloprotease FTSH 10, mitochondrial-like isoform X1 [Glycine max]
Glyma.09G058700.Wm82.a2.v1	546	85.3885	481.285	2.49478	2.32612e-19	Up	1.34372e-20	NA	NA	NA	NA	gi|734411191|gb|KHN35803.1|//hypothetical protein glysoja_013228 [Glycine soja]
Glyma.07G192300.Wm82.a2.v1	1184	7.70747	1.55842	-2.30617	0.0317768	Down	0.0135257	NA	NA	NA	NA	gi|571468679|ref|XP_006584395.1|//PREDICTED: uncharacterized protein LOC102665184 [Glycine max]
Glyma.01G091100.Wm82.a2.v1	2624	122.821	12.7695	-3.26579	2.24805e-10	Down	2.6515e-11	NA	NA	NA	K05681//ATP-binding cassette, subfamily G (WHITE), member 2	gi|571434737|ref|XP_006573283.1|//PREDICTED: ABC transporter G family member 21-like [Glycine max]
Glyma.18G202400.Wm82.a2.v1	1366	18.6458	44.1794	1.24452	0.0168991	Up	0.00664109	NA	NA	NA	NA	gi|356566684|ref|XP_003551560.1|//PREDICTED: trihelix transcription factor GT-3b-like [Glycine max]
Glyma.06G109900.Wm82.a2.v1	1755	86.0056	26.1751	-1.71623	0.00895074	Down	0.0032694	GO:0044464//cell part	GO:0046914//transition metal ion binding	NA	NA	gi|356515852|ref|XP_003526611.1|//PREDICTED: uncharacterized protein LOC100814186 [Glycine max]
Glyma.09G257600.Wm82.a2.v1	1198	77.0332	208.414	1.4359	6.26678e-11	Up	7.01924e-12	NA	NA	NA	NA	gi|571480593|ref|XP_006588337.1|//PREDICTED: oral cancer-overexpressed protein 1-like [Glycine max]
Glyma.20G036300.Wm82.a2.v1	1505	6.59872	0.429845	-3.9403	0.00408614	Down	0.00137168	GO:0016020//membrane	NA	NA	K15015//solute carrier family 32 (vesicular inhibitory amino acid transporter)	gi|356577245|ref|XP_003556738.1|//PREDICTED: vacuolar amino acid transporter 1-like isoform X1 [Glycine max]
Glyma.13G241700.Wm82.a2.v1	2290	76.6258	7.43989	-3.36448	1.0164e-11	Down	1.05822e-12	GO:0016020//membrane	GO:0005215//transporter activity	GO:0006810//transport	K08150//MFS transporter, SP family, solute carrier family 2 (myo-inositol transporter), member 13	gi|356549365|ref|XP_003543064.1|//PREDICTED: probable polyol transporter 4 isoform X1 [Glycine max]
Glyma.08G139800.Wm82.a2.v1	592	41.8593	11774.6	8.13592	3.78603e-198	Up	4.13834e-201	NA	NA	NA	NA	gi|734395740|gb|KHN29098.1|//hypothetical protein glysoja_008433 [Glycine soja]
Glyma.16G122700.Wm82.a2.v1	1985	60.3942	15.4247	-1.96917	0.00448897	Down	0.00152293	NA	NA	NA	K00924;K11450//lysine-specific histone demethylase 1A [EC:1.-.-.-]	gi|356559246|ref|XP_003547911.1|//PREDICTED: aspartic proteinase-like protein 1 [Glycine max]
Glyma.01G085500.Wm82.a2.v1	1534	4.45137	0.384731	-3.53233	0.0131713	Down	0.00502506	NA	NA	NA	NA	gi|947069503|gb|KRH18394.1|//hypothetical protein GLYMA_13G056700 [Glycine max]
Glyma.18G233600.Wm82.a2.v1	2892	747.668	3288.53	2.13697	1.22376e-35	Up	3.2381e-37	GO:0031224//intrinsic component of membrane	GO:0004175//endopeptidase activity	NA	K09597//signal peptide peptidase-like 2B [EC:3.4.23.-]	gi|356568398|ref|XP_003552398.1|//PREDICTED: signal peptide peptidase-like 4 isoform X1 [Glycine max];gi|947051238|gb|KRH00767.1|//hypothetical protein GLYMA_18G233600 [Glycine max]
Glyma.11G100300.Wm82.a2.v1	1077	362.894	1566.69	2.1101	1.14683e-15	Up	8.55962e-17	NA	GO:0004175//endopeptidase activity	GO:0019538//protein metabolic process	K01358//ATP-dependent Clp protease, protease subunit [EC:3.4.21.92]	gi|571487978|ref|XP_006590798.1|//PREDICTED: ATP-dependent Clp protease proteolytic subunit 2, mitochondrial-like [Glycine max]
Glyma.13G132500.Wm82.a2.v1	1913	1073.41	280.928	-1.93393	2.9863e-25	Down	1.22253e-26	NA	NA	NA	K02940//large subunit ribosomal protein L9e;K01623//fructose-bisphosphate aldolase, class I [EC:4.1.2.13]	gi|356548156|ref|XP_003542469.1|//PREDICTED: WAT1-related protein At2g37460-like [Glycine max]
Glyma.13G271300.Wm82.a2.v1	1899	21.8565	1.70102	-3.68359	5.96616e-05	Down	1.41181e-05	NA	NA	NA	K05681//ATP-binding cassette, subfamily G (WHITE), member 2	gi|734413430|gb|KHN36875.1|//ABC transporter G family member 10 [Glycine soja]
Glyma.19G007000.Wm82.a2.v1	284	3.18293	19.3229	2.60189	0.00230254	Up	0.000729824	NA	NA	NA	NA	gi|947043648|gb|KRG93277.1|//hypothetical protein GLYMA_19G007000 [Glycine max]
Glyma.16G034200.Wm82.a2.v1	1416	27.6803	6.67539	-2.05194	0.0126793	Down	0.00481515	NA	NA	NA	NA	gi|571525352|ref|XP_006598952.1|//PREDICTED: uncharacterized protein LOC102667126 [Glycine max]
Glyma.02G153100.Wm82.a2.v1	707	27.5321	218.6	2.98911	9.85195e-10	Up	1.24247e-10	NA	GO:0015036//disulfide oxidoreductase activity	GO:0019725//cellular homeostasis	K03676//glutaredoxin 3	gi|571440280|ref|XP_006575104.1|//PREDICTED: glutaredoxin-C11-like [Glycine max]
Glyma.07G257000.Wm82.a2.v1	1233	110.592	246.411	1.15582	1.68656e-07	Up	2.75933e-08	NA	NA	NA	NA	gi|571467867|ref|XP_006584062.1|//PREDICTED: TVP38/TMEM64 family membrane protein slr0305-like isoform X2 [Glycine max];gi|356520037|ref|XP_003528672.1|//PREDICTED: TVP38/TMEM64 family membrane protein slr0305-like isoform X1 [Glycine max]
Glyma.06G242800.Wm82.a2.v1	587	125.232	264.92	1.08095	1.70767e-05	Up	3.6916e-06	GO:0005740//mitochondrial envelope	GO:0005507//copper ion binding	GO:0000041//transition metal ion transport	K02260//cytochrome c oxidase assembly protein subunit 17	gi|356517147|ref|XP_003527251.1|//PREDICTED: cytochrome c oxidase copper chaperone 2 [Glycine max]
Glyma.13G152300.Wm82.a2.v1	2260	888.712	396.007	-1.16619	0.0006044	Down	0.000171193	GO:0043231//intracellular membrane-bounded organelle	GO:0003676//nucleic acid binding	NA	K12133//MYB-related transcription factor LHY	gi|734338396|gb|KHN08771.1|//Myb-like protein G [Glycine soja]
Glyma.06G046800.Wm82.a2.v1	771	72.9768	155.42	1.09066	0.0464903	Up	0.0207935	NA	NA	NA	NA	gi|571458934|ref|XP_006581269.1|//PREDICTED: uncharacterized protein LOC102659758 [Glycine max]
Glyma.15G262800.Wm82.a2.v1	1379	125.402	1.40429	-6.48057	1.6708e-16	Down	1.17743e-17	GO:0016020//membrane	GO:0046873//metal ion transmembrane transporter activity	GO:0006829//zinc II ion transport	K14709//solute carrier family 39 (zinc transporter), member 1/2/3	gi|356557040|ref|XP_003546826.1|//PREDICTED: zinc transporter 1-like [Glycine max]
Glyma.08G025500.Wm82.a2.v1	2567	195.181	410.456	1.07241	3.76441e-11	Up	4.1248e-12	NA	GO:0003824//catalytic activity	GO:0005975//carbohydrate metabolic process	K01177//beta-amylase [EC:3.2.1.2]	gi|356527702|ref|XP_003532447.1|//PREDICTED: beta-amylase 1, chloroplastic-like [Glycine max]
Glyma.18G284300.Wm82.a2.v1	2133	591.763	1202.59	1.02305	4.07206e-05	Up	9.37813e-06	NA	GO:0016832//aldehyde-lyase activity;GO:0048037//cofactor binding	GO:0043436//oxoacid metabolic process	K01634//sphinganine-1-phosphate aldolase [EC:4.1.2.27]	gi|955384418|ref|XP_003551812.3|//PREDICTED: sphingosine-1-phosphate lyase-like [Glycine max]
Glyma.05G126100.Wm82.a2.v1	1984	455.607	179.41	-1.34453	9.02048e-10	Down	1.1323e-10	GO:0032991//macromolecular complex;GO:0015630//microtubule cytoskeleton	GO:0032561//guanyl ribonucleotide binding;GO:0017111//nucleoside-triphosphatase activity	GO:0007017//microtubule-based process;GO:0009207//purine ribonucleoside triphosphate catabolic process;GO:0043623//cellular protein complex assembly	K07375//tubulin beta	gi|955320662|ref|XP_014631119.1|//PREDICTED: tubulin beta chain-like [Glycine max]
Glyma.03G082800.Wm82.a2.v1	4452	57.8746	27.6472	-1.0658	0.00524997	Down	0.00180936	NA	NA	NA	K14963//COMPASS component SWD3	gi|947117853|gb|KRH66102.1|//hypothetical protein GLYMA_03G082800 [Glycine max]
Glyma.02G278200.Wm82.a2.v1	1829	35.8914	15.5233	-1.20921	0.0325435	Down	0.0138844	NA	NA	NA	NA	gi|734346201|gb|KHN11012.1|//hypothetical protein glysoja_047262 [Glycine soja]
Glyma.17G188500.Wm82.a2.v1	1777	619.777	1519.17	1.29346	5.28296e-24	Up	2.32399e-25	GO:0043231//intracellular membrane-bounded organelle	GO:0003677//DNA binding;GO:0005515//protein binding;GO:0001071//nucleic acid binding transcription factor activity	GO:0006351//transcription, DNA-templated	NA	gi|947055358|gb|KRH04811.1|//hypothetical protein GLYMA_17G188500 [Glycine max];gi|571537719|ref|XP_006601038.1|//PREDICTED: basic leucine zipper 9-like [Glycine max]
Glyma.15G052000.Wm82.a2.v1	1929	21.6437	89.6495	2.05035	3.78874e-05	Up	8.68734e-06	GO:0031224//intrinsic component of membrane	GO:0015291//secondary active transmembrane transporter activity	GO:0015698//inorganic anion transport	K17470//sulfate transporter 1, high-affinity	gi|947061247|gb|KRH10508.1|//hypothetical protein GLYMA_15G052000 [Glycine max]
Glyma.17G233700.Wm82.a2.v1	1246	477.468	4132.62	3.11358	5.60319e-19	Up	3.32114e-20	NA	NA	NA	NA	gi|356564111|ref|XP_003550300.1|//PREDICTED: uncharacterized protein LOC100793150 [Glycine max]
Glyma.09G060500.Wm82.a2.v1	3582	799.215	184.871	-2.11207	2.03882e-28	Down	7.11451e-30	NA	NA	NA	K03695//ATP-dependent Clp protease ATP-binding subunit ClpB	gi|356532692|ref|XP_003534905.1|//PREDICTED: uncharacterized protein LOC100785754 [Glycine max]
Glyma.04G019000.Wm82.a2.v1	2099	113.205	44.3853	-1.35078	1.69185e-06	Down	3.14693e-07	NA	NA	NA	K17964//leucine-rich PPR motif-containing protein, mitochondrial	gi|571448760|ref|XP_006577946.1|//PREDICTED: pentatricopeptide repeat-containing protein At2g06000-like [Glycine max]
Glyma.13G153100.Wm82.a2.v1	2550	723.689	2401.16	1.73029	3.45414e-08	Up	5.1825e-09	NA	NA	NA	K17839//polyamine oxidase [EC:1.5.3.17 1.5.3.-]	gi|356539773|ref|XP_003538368.1|//PREDICTED: probable polyamine oxidase 4 [Glycine max]
Glyma.11G254100.Wm82.a2.v1	2100	308.805	1383	2.16304	6.94026e-26	Up	2.75389e-27	NA	NA	NA	K01897//long-chain acyl-CoA synthetase [EC:6.2.1.3]	gi|955351887|ref|XP_014619771.1|//PREDICTED: probable acyl-activating enzyme 16, chloroplastic isoform X2 [Glycine max];gi|356538059|ref|XP_003537522.1|//PREDICTED: probable acyl-activating enzyme 16, chloroplastic isoform X1 [Glycine max]
Glyma.11G118100.Wm82.a2.v1	1852	1293.85	3568.53	1.46365	1.9641e-16	Up	1.3902e-17	NA	NA	NA	K04733//interleukin-1 receptor-associated kinase 4 [EC:2.7.11.1]	gi|356538775|ref|XP_003537876.1|//PREDICTED: BTB/POZ domain-containing protein At3g05675-like [Glycine max]
Glyma.07G077700.Wm82.a2.v1	8187	217.166	487.961	1.16797	0.0030634	Up	0.000998359	NA	NA	NA	K13459//disease resistance protein RPS2	gi|571465371|ref|XP_006583342.1|//PREDICTED: uncharacterized protein LOC100797322 [Glycine max]
Glyma.06G137600.Wm82.a2.v1	1131	31.8751	6.07758	-2.39086	2.87434e-05	Down	6.45907e-06	NA	NA	NA	NA	gi|947105260|gb|KRH53643.1|//hypothetical protein GLYMA_06G137600 [Glycine max]
Glyma.09G130900.Wm82.a2.v1	1393	55.8346	168.266	1.59151	0.000941753	Up	0.000276051	NA	NA	NA	K01738//cysteine synthase A [EC:2.5.1.47];K13681//xyloglucan fucosyltransferase [EC:2.4.1.-];K12823//ATP-dependent RNA helicase DDX5/DBP2 [EC:3.6.4.13];K02350//DNA polymerase zeta [EC:2.7.7.7]	gi|727451450|ref|XP_010507468.1|//PREDICTED: uncharacterized protein LOC104784097 [Camelina sativa]
Glyma.06G136500.Wm82.a2.v1	1437	141.698	573.112	2.01599	2.94772e-10	Up	3.50876e-11	GO:0030529//intracellular ribonucleoprotein complex	NA	GO:0008152//metabolic process	NA	gi|947105245|gb|KRH53628.1|//hypothetical protein GLYMA_06G136500 [Glycine max];gi|356516154|ref|XP_003526761.1|//PREDICTED: ribosome-binding factor PSRP1, chloroplastic [Glycine max]
Glyma.16G106400.Wm82.a2.v1	1934	16.5764	1.39313	-3.57273	0.00128716	Down	0.000386853	NA	NA	NA	K19525//vacuolar protein sorting-associated protein 13A/C;K13217//pre-mRNA-processing factor 39	gi|571527214|ref|XP_003548708.2|//PREDICTED: uncharacterized protein LOC100808166 [Glycine max]
Glyma.10G272200.Wm82.a2.v1	1937	361.549	164.516	-1.13596	5.27046e-09	Down	7.19568e-10	NA	GO:0005515//protein binding	GO:0044267//cellular protein metabolic process	K03686//molecular chaperone DnaJ;K09510//DnaJ homolog subfamily B member 4	gi|947087202|gb|KRH35923.1|//hypothetical protein GLYMA_10G272200 [Glycine max];gi|356536296|ref|XP_003536675.1|//PREDICTED: chaperone protein dnaJ 15 [Glycine max]
Glyma.12G130200.Wm82.a2.v1	1900	102.543	318.245	1.63391	0.0166172	Up	0.00651658	NA	NA	NA	K01188//beta-glucosidase [EC:3.2.1.21]	gi|955354334|ref|XP_003540006.2|//PREDICTED: cyanogenic beta-glucosidase-like [Glycine max]
Glyma.03G048500.Wm82.a2.v1	3900	273.305	77.4382	-1.8194	1.93352e-08	Down	2.81447e-09	NA	NA	NA	K06758;K03283//heat shock 70kDa protein 1/8;K19613//leucine-rich repeat protein SHOC2	gi|947117347|gb|KRH65596.1|//hypothetical protein GLYMA_03G048500 [Glycine max]
Glyma.13G271700.Wm82.a2.v1	2075	251.84	81.11	-1.63455	3.67552e-08	Down	5.53511e-09	NA	NA	NA	NA	gi|955359359|ref|XP_014621369.1|//PREDICTED: transcription factor TCP4-like [Glycine max]
Glyma.11G239200.Wm82.a2.v1	1816	1342.54	2728.99	1.0234	0.0427154	Up	0.0188946	GO:0043231//intracellular membrane-bounded organelle	GO:0001071//nucleic acid binding transcription factor activity;GO:0003676//nucleic acid binding	GO:0006351//transcription, DNA-templated	K09286//EREBP-like factor	gi|947082489|gb|KRH31278.1|//hypothetical protein GLYMA_11G239200 [Glycine max]
Glyma.09G190700.Wm82.a2.v1	2182	59.5105	18.5595	-1.68099	0.00261108	Down	0.000837475	NA	NA	NA	K11816//indole-3-pyruvate monooxygenase [EC:1.14.13.168]	gi|356529622|ref|XP_003533388.1|//PREDICTED: indole-3-pyruvate monooxygenase YUCCA2-like [Glycine max]
Glyma.14G098400.Wm82.a2.v1	2080	62.2042	151.942	1.28844	2.36539e-05	Up	5.23791e-06	NA	GO:0000166//nucleotide binding	NA	K10357//myosin V	gi|351721185|ref|NP_001236433.1|//uncharacterized protein LOC100499817 [Glycine max]
Glyma.09G074300.Wm82.a2.v1	3105	673.216	4093.69	2.60426	5.39739e-65	Up	6.07774e-67	NA	NA	NA	NA	gi|356530473|ref|XP_003533805.1|//PREDICTED: AT-rich interactive domain-containing protein 4-like isoform X4 [Glycine max];gi|571476773|ref|XP_006587068.1|//PREDICTED: AT-rich interactive domain-containing protein 4-like isoform X3 [Glycine max]
Glyma.05G015000.Wm82.a2.v1	1587	254.925	125.547	-1.02185	0.000429955	Down	0.000118334	NA	NA	NA	NA	gi|356511593|ref|XP_003524508.1|//PREDICTED: protein MIZU-KUSSEI 1-like [Glycine max]
Glyma.13G347100.Wm82.a2.v1	2591	187.848	68.0719	-1.46444	4.93862e-06	Down	9.82163e-07	GO:0009536//plastid	GO:0016838//carbon-oxygen lyase activity, acting on phosphates;GO:0048037//cofactor binding	GO:0006566//threonine metabolic process	K01733//threonine synthase [EC:4.2.3.1]	gi|356547328|ref|XP_003542066.1|//PREDICTED: threonine synthase, chloroplastic-like [Glycine max]
Glyma.02G206600.Wm82.a2.v1	1849	20.0807	173.648	3.11229	8.65783e-25	Up	3.63897e-26	NA	NA	NA	NA	gi|571441028|ref|XP_006575320.1|//PREDICTED: uncharacterized protein LOC100794550 isoform X2 [Glycine max];gi|947124137|gb|KRH72343.1|//hypothetical protein GLYMA_02G206600 [Glycine max];gi|947124136|gb|KRH72342.1|//hypothetical protein GLYMA_02G206600 [Glycine max]
Glyma.02G289300.Wm82.a2.v1	1939	966.698	2212.43	1.19449	2.65176e-05	Up	5.92007e-06	NA	NA	NA	K07976//Rab family, other	gi|356501505|ref|XP_003519565.1|//PREDICTED: septum-promoting GTP-binding protein 1 [Glycine max];gi|734416416|gb|KHN38295.1|//Septum-promoting GTP-binding protein 1 [Glycine soja]
Glyma.08G039300.Wm82.a2.v1	1909	4012.95	338.289	-3.56833	3.47921e-68	Down	3.59488e-70	NA	NA	NA	K12355//coniferyl-aldehyde dehydrogenase [EC:1.2.1.68]	gi|356523757|ref|XP_003530501.1|//PREDICTED: aldehyde dehydrogenase family 2 member C4-like [Glycine max]
Glyma.19G224300.Wm82.a2.v1	1020	188.959	43.4988	-2.11902	7.75004e-08	Down	1.21474e-08	GO:0005576//extracellular region	GO:0046914//transition metal ion binding	NA	K19476//vacuolar protein sorting-associated protein IST1;K11426//SET and MYND domain-containing protein	gi|356572882|ref|XP_003554594.1|//PREDICTED: rhicadhesin receptor-like [Glycine max]
Glyma.20G139700.Wm82.a2.v1	2397	24.29	70.9556	1.54655	0.000133362	Up	3.35385e-05	NA	NA	NA	K04733//interleukin-1 receptor-associated kinase 4 [EC:2.7.11.1];K04730//interleukin-1 receptor-associated kinase 1 [EC:2.7.11.1]	gi|947041481|gb|KRG91205.1|//hypothetical protein GLYMA_20G139700 [Glycine max]
Glyma.14G149700.Wm82.a2.v1	1944	56.2243	222.983	1.98767	2.82396e-11	Up	3.06344e-12	NA	NA	NA	K01897//long-chain acyl-CoA synthetase [EC:6.2.1.3]	gi|947067195|gb|KRH16338.1|//hypothetical protein GLYMA_14G149700 [Glycine max]
Glyma.18G215300.Wm82.a2.v1	1104	33.891	101.039	1.57594	1.13443e-05	Up	2.3843e-06	NA	NA	NA	K01870//isoleucyl-tRNA synthetase [EC:6.1.1.5]	gi|947050939|gb|KRH00468.1|//hypothetical protein GLYMA_18G215300 [Glycine max]
Glyma.07G132400.Wm82.a2.v1	1607	9.38298	2.32677	-2.01172	0.0307066	Down	0.0130159	GO:0043231//intracellular membrane-bounded organelle	GO:0003676//nucleic acid binding	NA	K09422//myb proto-oncogene protein, plant	gi|571464118|ref|XP_006582959.1|//PREDICTED: phantastica transcription factor a isoform X1 [Glycine max]
Glyma.08G222700.Wm82.a2.v1	1806	60.7963	125.133	1.04141	0.000438349	Up	0.000120829	NA	NA	NA	NA	gi|734418050|gb|KHN39358.1|//hypothetical protein glysoja_018130 [Glycine soja]
Glyma.02G082500.Wm82.a2.v1	720	110.161	35.7074	-1.62531	5.60466e-08	Down	8.64025e-09	NA	NA	NA	NA	gi|356499552|ref|XP_003518603.1|//PREDICTED: vacuolar iron transporter homolog 3-like [Glycine max]
Glyma.08G109000.Wm82.a2.v1	2821	357.995	1070.83	1.58071	1.10204e-09	Up	1.39732e-10	NA	GO:0004175//endopeptidase activity;GO:0005515//protein binding	GO:0044092//negative regulation of molecular function;GO:0019538//protein metabolic process	K14856//protein SDA1;K13199//plasminogen activator inhibitor 1 RNA-binding protein;K11267//sister chromatid cohesion protein PDS5;K18443//golgi-specific brefeldin A-resistance guanine nucleotide exchange factor 1	gi|525507411|ref|NP_001267495.1|//SUB1 homolog precursor [Glycine max]
Glyma.02G299900.Wm82.a2.v1	1269	54.3114	119.937	1.14296	3.20988e-05	Up	7.26341e-06	NA	GO:0003824//catalytic activity	GO:0000097//sulfur amino acid biosynthetic process;GO:0009069//serine family amino acid metabolic process	K01738//cysteine synthase A [EC:2.5.1.47]	gi|947125698|gb|KRH73904.1|//hypothetical protein GLYMA_02G299900 [Glycine max]
Glyma.06G312300.Wm82.a2.v1	5848	1454.1	164.055	-3.14787	7.42675e-18	Down	4.74817e-19	GO:0031224//intrinsic component of membrane	GO:0015405//P-P-bond-hydrolysis-driven transmembrane transporter activity;GO:0032559//adenyl ribonucleotide binding;GO:0016628//oxidoreductase activity, acting on the CH-CH group of donors, NAD or NADP as acceptor;GO:0017111//nucleoside-triphosphatase activity	GO:0006810//transport;GO:0009207//purine ribonucleoside triphosphate catabolic process	K05666//ATP-binding cassette, subfamily C (CFTR/MRP), member 2	gi|356517706|ref|XP_003527527.1|//PREDICTED: ABC transporter C family member 12-like [Glycine max]
Glyma.01G082400.Wm82.a2.v1	2156	1567.62	5023.3	1.68006	7.58037e-07	Up	1.34839e-07	NA	NA	NA	NA	gi|734429271|gb|KHN45064.1|//hypothetical protein glysoja_044803 [Glycine soja];gi|571433252|ref|XP_006572817.1|//PREDICTED: uncharacterized protein LOC100306709 isoform X1 [Glycine max]
Glyma.13G066400.Wm82.a2.v1	225	15.201	3.95255	-1.94331	0.00973925	Down	0.00358915	NA	NA	NA	NA	gi|734352840|gb|KHN13253.1|//hypothetical protein glysoja_016430 [Glycine soja]
Glyma.15G127400.Wm82.a2.v1	3507	318.914	681.635	1.09583	3.20164e-12	Up	3.17536e-13	NA	GO:0016783//sulfurtransferase activity;GO:0048037//cofactor binding	GO:0000096//sulfur amino acid metabolic process	K11717//cysteine desulfurase / selenocysteine lyase [EC:2.8.1.7 4.4.1.16]	gi|356555847|ref|XP_003546241.1|//PREDICTED: cysteine desulfurase 1, chloroplastic-like [Glycine max]
Glyma.12G043600.Wm82.a2.v1	1850	154.411	35.0353	-2.1399	1.21484e-10	Down	1.39829e-11	NA	GO:0032559//adenyl ribonucleotide binding;GO:0004672//protein kinase activity	GO:0006464//cellular protein modification process	K04733//interleukin-1 receptor-associated kinase 4 [EC:2.7.11.1];K04730//interleukin-1 receptor-associated kinase 1 [EC:2.7.11.1]	gi|571492018|ref|XP_006592106.1|//PREDICTED: probable receptor-like serine/threonine-protein kinase At4g34500 [Glycine max]
Glyma.07G008800.Wm82.a2.v1	2036	229.687	41.8521	-2.4563	3.03715e-07	Down	5.14501e-08	NA	GO:0004558//alpha-1,4-glucosidase activity	GO:0044238//primary metabolic process	K01193//beta-fructofuranosidase [EC:3.2.1.26]	gi|351725453|ref|NP_001236325.1|//beta-fructofuranosidase precursor [Glycine max]
Glyma.18G190500.Wm82.a2.v1	1040	644.899	232.843	-1.46971	5.04326e-13	Down	4.65238e-14	NA	GO:0016765//transferase activity, transferring alkyl or aryl (other than methyl) groups	NA	K00799//glutathione S-transferase [EC:2.5.1.18]	gi|734388656|gb|KHN25840.1|//Putative glutathione S-transferase [Glycine soja]
Glyma.18G184800.Wm82.a2.v1	1544	22.6014	48.3001	1.09562	0.0121984	Up	0.00461215	NA	NA	NA	K05278//flavonol synthase [EC:1.14.11.23];K00475//naringenin 3-dioxygenase [EC:1.14.11.9];K05277//leucoanthocyanidin dioxygenase [EC:1.14.11.19]	gi|571547088|ref|XP_006602603.1|//PREDICTED: protein SRG1-like isoform X2 [Glycine max];gi|571547084|ref|XP_003552185.2|//PREDICTED: protein SRG1-like isoform X1 [Glycine max]
Glyma.02G130400.Wm82.a2.v1	1568	61.2426	16.476	-1.89417	0.0019431	Down	0.000606276	NA	GO:0016747//transferase activity, transferring acyl groups other than amino-acyl groups	GO:0009699//phenylpropanoid biosynthetic process	K00660//chalcone synthase [EC:2.3.1.74]	gi|356500010|ref|XP_003518828.1|//PREDICTED: chalcone synthase 6-like [Glycine max]
Glyma.07G047700.Wm82.a2.v1	1469	343.438	761.127	1.14808	9.5224e-11	Up	1.08347e-11	NA	GO:0016876//ligase activity, forming aminoacyl-tRNA and related compounds;GO:0032559//adenyl ribonucleotide binding	GO:0010467//gene expression	K14846//ribosome production factor 1	gi|734313595|gb|KHN01492.1|//Ribosome production factor 1 [Glycine soja];gi|947099252|gb|KRH47744.1|//hypothetical protein GLYMA_07G047700 [Glycine max]
Glyma.03G164200.Wm82.a2.v1	1310	5.02949	0.791435	-2.66787	0.0466637	Down	0.0208858	NA	NA	NA	K13126//polyadenylate-binding protein;K05941//glutathione gamma-glutamylcysteinyltransferase [EC:2.3.2.15]	gi|571445927|ref|XP_006576946.1|//PREDICTED: protein CUP-SHAPED COTYLEDON 3-like [Glycine max]
Glyma.07G172800.Wm82.a2.v1	1392	49.9737	143.925	1.52608	6.33704e-09	Up	8.73422e-10	NA	NA	NA	NA	gi|734344557|gb|KHN10503.1|//hypothetical protein glysoja_046909 [Glycine soja];gi|356521167|ref|XP_003529229.1|//PREDICTED: uncharacterized protein LOC100820425 [Glycine max]
Glyma.09G258700.Wm82.a2.v1	2339	36.0038	11.7681	-1.61327	0.00696557	Down	0.00247317	GO:0043229//intracellular organelle	NA	NA	K02607//origin recognition complex subunit 5	gi|947091777|gb|KRH40442.1|//hypothetical protein GLYMA_09G258700 [Glycine max];gi|356530070|ref|XP_003533607.1|//PREDICTED: origin of replication complex subunit 5-like [Glycine max]
Glyma.02G143400.Wm82.a2.v1	3200	582.148	185.18	-1.65246	0.000179256	Down	4.60967e-05	NA	NA	NA	NA	gi|356502782|ref|XP_003520195.1|//PREDICTED: protein LONGIFOLIA 1-like [Glycine max];gi|947123150|gb|KRH71356.1|//hypothetical protein GLYMA_02G143400 [Glycine max]
Glyma.01G027100.Wm82.a2.v1	1860	1.28902	14.8708	3.52814	0.00105234	Up	0.000311267	NA	NA	NA	K04733//interleukin-1 receptor-associated kinase 4 [EC:2.7.11.1]	gi|734357473|gb|KHN14545.1|//Proline-rich receptor-like protein kinase PERK2 [Glycine soja]
Glyma.15G163200.Wm82.a2.v1	1882	447.809	153.961	-1.54032	0.000597991	Down	0.000169267	NA	NA	NA	NA	gi|356556206|ref|XP_003546417.1|//PREDICTED: uncharacterized protein LOC100806898 [Glycine max]
Glyma.10G001800.Wm82.a2.v1	1931	101.778	1.06308	-6.58103	1.46746e-12	Down	1.41002e-13	NA	NA	NA	K15397//3-ketoacyl-CoA synthase [EC:2.3.1.199]	gi|356535919|ref|XP_003536489.1|//PREDICTED: 3-ketoacyl-CoA synthase 11-like [Glycine max]
Glyma.17G017900.Wm82.a2.v1	621	0.393456	5.94179	3.91662	0.00563489	Up	0.00195678	NA	NA	NA	NA	gi|947052678|gb|KRH02131.1|//hypothetical protein GLYMA_17G017900 [Glycine max]
Glyma.11G093400.Wm82.a2.v1	1862	58.8799	11.6465	-2.33788	0.000210052	Down	5.46227e-05	NA	NA	NA	K16818//phospholipase A1 [EC:3.1.1.32]	gi|356540930|ref|XP_003538937.1|//PREDICTED: phospholipase A1-Igamma3, chloroplastic [Glycine max]
Glyma.02G214400.Wm82.a2.v1	1373	299.705	704.005	1.23204	1.73901e-14	Up	1.42311e-15	NA	NA	NA	NA	gi|356500766|ref|XP_003519202.1|//PREDICTED: uncharacterized protein LOC100812670 [Glycine max]
Glyma.02G221400.Wm82.a2.v1	492	79.2565	4.2141	-4.23323	2.71134e-13	Down	2.4341e-14	GO:0009536//plastid	GO:0034062//5'-3' RNA polymerase activity;GO:0003676//nucleic acid binding	GO:0010467//gene expression	K03046//DNA-directed RNA polymerase subunit beta' [EC:2.7.7.6]	gi|947124379|gb|KRH72585.1|//hypothetical protein GLYMA_02G221400 [Glycine max]
Glyma.17G121800.Wm82.a2.v1	1533	46.0524	11.6266	-1.98585	0.000894809	Down	0.00026122	NA	NA	NA	NA	gi|955378461|ref|XP_014624969.1|//PREDICTED: CLAVATA3/ESR (CLE)-related protein 13 [Glycine max]
Glyma.13G202700.Wm82.a2.v1	2027	68.9281	32.4647	-1.08622	0.0020411	Down	0.000639718	NA	NA	NA	NA	gi|947071933|gb|KRH20824.1|//hypothetical protein GLYMA_13G202700 [Glycine max]
Glyma.17G152600.Wm82.a2.v1	1649	112.387	52.9108	-1.08684	0.0142839	Down	0.00550053	NA	NA	NA	K13065//shikimate O-hydroxycinnamoyltransferase [EC:2.3.1.133];K15400//omega-hydroxypalmitate O-feruloyl transferase [EC:2.3.1.188];K11714//rhamnogalacturonan II specific xylosyltransferase [EC:2.4.2.-]	gi|356563437|ref|XP_003549969.1|//PREDICTED: uncharacterized acetyltransferase At3g50280 [Glycine max]
Glyma.04G062000.Wm82.a2.v1	1780	258.322	102.9	-1.32793	1.6838e-06	Down	3.13091e-07	NA	NA	NA	K08332	gi|356507311|ref|XP_003522411.1|//PREDICTED: U-box domain-containing protein 12-like [Glycine max]
Glyma.11G087700.Wm82.a2.v1	2784	223.375	37.8821	-2.55988	8.77832e-16	Down	6.50481e-17	NA	NA	NA	K08150//MFS transporter, SP family, solute carrier family 2 (myo-inositol transporter), member 13	gi|356538409|ref|XP_003537696.1|//PREDICTED: monosaccharide-sensing protein 2 [Glycine max];gi|947080158|gb|KRH28947.1|//hypothetical protein GLYMA_11G087700 [Glycine max]
Glyma.10G271400.Wm82.a2.v1	3247	14.1618	70.8807	2.32339	1.86743e-07	Up	3.07335e-08	NA	NA	NA	K04733//interleukin-1 receptor-associated kinase 4 [EC:2.7.11.1]	gi|571484873|ref|XP_006589676.1|//PREDICTED: probable serine/threonine-protein kinase At1g18390 [Glycine max]
Glyma.06G109500.Wm82.a2.v1	3067	935.067	407.049	-1.19987	5.61184e-12	Down	5.70235e-13	NA	NA	NA	K00770//1,4-beta-D-xylan synthase [EC:2.4.2.24]	gi|571457835|ref|XP_006580908.1|//PREDICTED: oxysterol-binding protein isoform X1 [Glycine max];gi|351725709|ref|NP_001236590.1|//oxysterol-binding protein [Glycine max]
Glyma.08G238100.Wm82.a2.v1	1905	4647.92	875.525	-2.40836	2.86905e-17	Down	1.9112e-18	NA	GO:0005506//iron ion binding;GO:0016491//oxidoreductase activity	GO:0008152//metabolic process	K07426//cytochrome P450 family 4 subfamily B polypeptide 1 [EC:1.14.14.1];K07424;K17873//11-oxo-beta-amyrin 30-oxidase [EC:1.14.13.173]	gi|356526435|ref|XP_003531823.1|//PREDICTED: cytochrome P450 72A15 [Glycine max]
Glyma.03G147700.Wm82.a2.v1	745	1753.38	75.195	-4.54336	2.01119e-06	Down	3.7745e-07	NA	NA	NA	K01870//isoleucyl-tRNA synthetase [EC:6.1.1.5];K19027//zinc finger FYVE domain-containing protein 26	gi|947118862|gb|KRH67111.1|//hypothetical protein GLYMA_03G147700 [Glycine max]
Glyma.05G196500.Wm82.a2.v1	1955	77.6724	2.99514	-4.69671	3.74845e-13	Down	3.4131e-14	GO:0031224//intrinsic component of membrane	GO:0015101//organic cation transmembrane transporter activity	GO:0015696//ammonium transport	K03320//ammonium transporter, Amt family	gi|356511205|ref|XP_003524319.1|//PREDICTED: ammonium transporter 3 member 1-like [Glycine max]
Glyma.08G341300.Wm82.a2.v1	969	65.7612	10289	7.28965	1.05021e-131	Up	3.20557e-134	NA	NA	NA	NA	gi|356527268|ref|XP_003532234.1|//PREDICTED: kunitz-type trypsin inhibitor KTI1-like [Glycine max]
Glyma.06G100000.Wm82.a2.v1	1699	380.053	1504.86	1.98536	7.22739e-08	Up	1.1282e-08	NA	NA	NA	K18485//myogenic factor 6;K13422//transcription factor MYC2	gi|356515760|ref|XP_003526566.1|//PREDICTED: transcription factor bHLH94-like [Glycine max]
Glyma.06G046200.Wm82.a2.v1	1973	58.0642	16.1197	-1.84883	0.00037003	Down	0.000100719	NA	NA	NA	K18811//cyclin D5, plant	gi|356518130|ref|XP_003527735.1|//PREDICTED: cyclin-D5-1-like isoform X1 [Glycine max];gi|571458924|ref|XP_006581265.1|//PREDICTED: cyclin-D5-1-like isoform X2 [Glycine max];gi|356509773|ref|XP_003523620.1|//PREDICTED: cyclin-D5-1-like [Glycine max]
Glyma.16G133500.Wm82.a2.v1	1926	131.925	32.9367	-2.00195	3.74145e-10	Down	4.4988e-11	NA	NA	NA	K08900//mitochondrial chaperone BCS1	gi|356559349|ref|XP_003547962.1|//PREDICTED: probable mitochondrial chaperone bcs1 [Glycine max]
Glyma.14G071600.Wm82.a2.v1	1542	360.067	104.951	-1.77854	0.000186412	Down	4.80985e-05	NA	NA	NA	K15400//omega-hydroxypalmitate O-feruloyl transferase [EC:2.3.1.188]	gi|571507927|ref|XP_006595924.1|//PREDICTED: omega-hydroxypalmitate O-feruloyl transferase-like [Glycine max]
Glyma.04G049200.Wm82.a2.v1	1542	261.762	747.266	1.51337	0.000693721	Up	0.000198253	NA	GO:0004084//branched-chain-amino-acid transaminase activity	GO:0006520//cellular amino acid metabolic process	K00826//branched-chain amino acid aminotransferase [EC:2.6.1.42]	gi|571449199|ref|XP_006578070.1|//PREDICTED: branched-chain-amino-acid aminotransferase 2, chloroplastic-like isoform X1 [Glycine max];gi|356510642|ref|XP_003524046.1|//PREDICTED: branched-chain-amino-acid aminotransferase 2, chloroplastic-like isoform X2 [Glycine max]
Glyma.09G241000.Wm82.a2.v1	378	2.20551	8.90302	2.01318	0.0490503	Up	0.0221135	NA	GO:0015036//disulfide oxidoreductase activity	GO:0019725//cellular homeostasis;GO:0018904//ether metabolic process	K03671//thioredoxin 1	gi|947091473|gb|KRH40138.1|//hypothetical protein GLYMA_09G241000 [Glycine max]
Glyma.18G061900.Wm82.a2.v1	3500	160.889	59.7142	-1.42992	7.77919e-08	Down	1.21979e-08	NA	NA	NA	K08332	gi|571543534|ref|XP_006602090.1|//PREDICTED: U-box domain-containing protein 44-like [Glycine max];gi|947048750|gb|KRG98278.1|//hypothetical protein GLYMA_18G061900 [Glycine max]
Glyma.03G163200.Wm82.a2.v1	1024	68.227	153.302	1.16796	1.6289e-05	Up	3.50781e-06	NA	NA	NA	NA	gi|356505019|ref|XP_003521290.1|//PREDICTED: uncharacterized protein LOC100776152 [Glycine max]
Glyma.08G274500.Wm82.a2.v1	552	8.23206	28.8974	1.81161	0.012306	Up	0.00465942	NA	NA	NA	K07437//cytochrome P450 family 26 subfamily A	gi|947096910|gb|KRH45495.1|//hypothetical protein GLYMA_08G274500 [Glycine max]
Glyma.07G103100.Wm82.a2.v1	1152	82.8316	24.8328	-1.73793	3.0056e-07	Down	5.08742e-08	NA	NA	NA	NA	gi|356522863|ref|XP_003530062.1|//PREDICTED: uncharacterized protein At3g17950-like [Glycine max]
Glyma.02G059300.Wm82.a2.v1	1862	301.521	63.9683	-2.23683	5.74569e-11	Down	6.42017e-12	NA	NA	NA	K10249//elongation of very long chain fatty acids protein 4 [EC:2.3.1.199];K10246//fatty acid elongase 3 [EC:2.3.1.199]	gi|356498428|ref|XP_003518054.1|//PREDICTED: elongation of fatty acids protein 3-like [Glycine max]
Glyma.15G242400.Wm82.a2.v1	1773	459.721	56.2582	-3.03062	0.00292411	Down	0.000949936	NA	NA	NA	NA	gi|356555086|ref|XP_003545870.1|//PREDICTED: F-box/FBD/LRR-repeat protein At3g14710-like [Glycine max]
Glyma.08G156200.Wm82.a2.v1	2182	187.573	72.2722	-1.37594	1.88095e-07	Down	3.09678e-08	NA	NA	NA	K10751//chromatin assembly factor 1 subunit B	gi|571469187|ref|XP_006584636.1|//PREDICTED: FAS2 isoform X1 [Glycine max];gi|947094960|gb|KRH43545.1|//hypothetical protein GLYMA_08G156200 [Glycine max]
Glyma.01G208100.Wm82.a2.v1	3782	1135.84	2575.55	1.18112	4.01309e-16	Up	2.89759e-17	NA	NA	NA	K01869//leucyl-tRNA synthetase [EC:6.1.1.4]	gi|571436290|ref|XP_003517414.2|//PREDICTED: leucine--tRNA ligase, cytoplasmic-like [Glycine max]
Glyma.16G146000.Wm82.a2.v1	823	439.157	910.504	1.05193	1.20489e-12	Up	1.14903e-13	GO:0030529//intracellular ribonucleoprotein complex	GO:0003723//RNA binding	GO:0006613//cotranslational protein targeting to membrane	K03105//signal recognition particle subunit SRP19	gi|358248038|ref|NP_001240053.1|//uncharacterized protein LOC100801614 [Glycine max]
Glyma.17G125700.Wm82.a2.v1	1332	103.855	287.57	1.46935	1.74074e-10	Up	2.0334e-11	NA	GO:0005488//binding	NA	K11294//nucleolin	gi|363807234|ref|NP_001242356.1|//31 kDa ribonucleoprotein, chloroplastic-like [Glycine max]
Glyma.17G125200.Wm82.a2.v1	780	5.76702	0.409791	-3.81487	0.00591658	Down	0.00206656	NA	GO:0046872//metal ion binding	NA	K00517;K11868//indoleacetaldoxime dehydratase [EC:4.99.1.6];K07408//cytochrome P450 family 1 subfamily A polypeptide 1 [EC:1.14.14.1]	gi|734344365|gb|KHN10450.1|//Cytochrome P450 71A1 [Glycine soja]
Glyma.04G025500.Wm82.a2.v1	387	38.9886	6.62985	-2.556	0.00190279	Down	0.00059293	NA	NA	NA	K14488//SAUR family protein	gi|356509676|ref|XP_003523572.1|//PREDICTED: indole-3-acetic acid-induced protein ARG7 [Glycine max]
Glyma.14G141400.Wm82.a2.v1	1818	72.0173	34.8456	-1.04736	0.0168089	Down	0.00660078	NA	NA	NA	K17964//leucine-rich PPR motif-containing protein, mitochondrial	gi|356554511|ref|XP_003545589.1|//PREDICTED: pentatricopeptide repeat-containing protein At1g62670, mitochondrial-like [Glycine max]
Glyma.11G254700.Wm82.a2.v1	1875	888.186	168.495	-2.39815	2.00419e-13	Down	1.78148e-14	NA	NA	NA	K01251//adenosylhomocysteinase [EC:3.3.1.1]	gi|356540099|ref|XP_003538528.1|//PREDICTED: adenosylhomocysteinase-like [Glycine max]
Glyma.09G143000.Wm82.a2.v1	1288	77.2269	707.309	3.19517	1.4043e-61	Up	1.70585e-63	NA	NA	NA	K08360//cytochrome b-561 [EC:1.16.5.1]	gi|356530880|ref|XP_003534007.1|//PREDICTED: uncharacterized protein LOC100783074 [Glycine max]
Glyma.12G239700.Wm82.a2.v1	5144	166.105	75.8667	-1.13056	0.000301983	Down	8.08519e-05	NA	NA	NA	K06758;K03283//heat shock 70kDa protein 1/8	gi|955355670|ref|XP_014620602.1|//PREDICTED: TMV resistance protein N-like [Glycine max]
Glyma.06G185200.Wm82.a2.v1	1175	35.5912	9.78906	-1.86228	0.00120066	Down	0.000358901	NA	NA	NA	NA	gi|947106058|gb|KRH54441.1|//hypothetical protein GLYMA_06G185200 [Glycine max];gi|734370575|gb|KHN19333.1|//Hypothetical protein glysoja_012253 [Glycine soja]
Glyma.03G173700.Wm82.a2.v1	981	89.5986	3.42351	-4.70993	2.08524e-14	Down	1.71419e-15	NA	NA	NA	NA	gi|356505142|ref|XP_003521351.1|//PREDICTED: uncharacterized protein LOC100808933 [Glycine max]
Glyma.10G044800.Wm82.a2.v1	1929	662.323	107.398	-2.62457	1.3242e-26	Down	5.05507e-28	NA	NA	NA	K02940//large subunit ribosomal protein L9e;K01623//fructose-bisphosphate aldolase, class I [EC:4.1.2.13]	gi|356537355|ref|XP_003537193.1|//PREDICTED: WAT1-related protein At2g37460-like [Glycine max]
Glyma.01G091400.Wm82.a2.v1	1572	69.4013	3.8525	-4.17109	9.66918e-07	Down	1.74607e-07	NA	GO:0016747//transferase activity, transferring acyl groups other than amino-acyl groups	GO:0009699//phenylpropanoid biosynthetic process	K00660//chalcone synthase [EC:2.3.1.74]	gi|356496018|ref|XP_003516867.1|//PREDICTED: chalcone synthase 6-like [Glycine max]
Glyma.07G249000.Wm82.a2.v1	1026	105.07	19.1269	-2.45768	0.000415126	Down	0.000113901	NA	NA	NA	K08065//nuclear transcription Y subunit beta	gi|356521877|ref|XP_003529577.1|//PREDICTED: nuclear transcription factor Y subunit B-5-like [Glycine max]
Glyma.11G119200.Wm82.a2.v1	878	32.6362	14.9274	-1.12851	0.0207673	Down	0.00837025	NA	NA	NA	NA	gi|734418854|gb|KHN39771.1|//hypothetical protein glysoja_020511 [Glycine soja]
Glyma.09G066500.Wm82.a2.v1	2747	417.825	35.4085	-3.56073	2.30574e-26	Down	8.90662e-28	NA	NA	NA	K14497//protein phosphatase 2C [EC:3.1.3.16]	gi|571476648|ref|XP_006587027.1|//PREDICTED: probable protein phosphatase 2C 53 [Glycine max]
Glyma.12G171500.Wm82.a2.v1	1370	1.72979	38.2935	4.46843	1.35636e-09	Up	1.73853e-10	NA	NA	NA	K08506//syntaxin of plants SYP7	gi|571493890|ref|XP_006592683.1|//PREDICTED: syntaxin-71-like [Glycine max]
Glyma.06G169500.Wm82.a2.v1	2994	12.6102	4.31407	-1.54747	0.044066	Down	0.0195665	NA	NA	NA	K09518//DnaJ homolog subfamily B member 12	gi|356518880|ref|XP_003528105.1|//PREDICTED: uncharacterized protein LOC100797672 [Glycine max]
Glyma.11G155400.Wm82.a2.v1	1330	29.5777	116.856	1.98215	2.6494e-07	Up	4.45428e-08	NA	NA	NA	NA	gi|356541576|ref|XP_003539250.1|//PREDICTED: protein LATERAL ROOT PRIMORDIUM 1-like [Glycine max]
Glyma.10G296600.Wm82.a2.v1	1734	46.8417	2.24052	-4.38589	7.27392e-08	Down	1.13576e-08	GO:0044464//cell part	NA	GO:0015833//peptide transport	K14638//solute carrier family 15 (peptide/histidine transporter), member 3/4	gi|947087608|gb|KRH36329.1|//hypothetical protein GLYMA_10G296600 [Glycine max]
Glyma.06G183800.Wm82.a2.v1	2445	55.3282	6.12567	-3.17507	1.6143e-05	Down	3.47443e-06	NA	NA	NA	K08332	gi|356516688|ref|XP_003527025.1|//PREDICTED: U-box domain-containing protein 18-like [Glycine max]
Glyma.14G059200.Wm82.a2.v1	2307	861.224	2038.31	1.24292	1.73086e-10	Up	2.02115e-11	NA	GO:0046872//metal ion binding;GO:0060089//molecular transducer activity;GO:0004629//phospholipase C activity	GO:0007165//signal transduction;GO:0044238//primary metabolic process	K05857//phosphatidylinositol phospholipase C, delta [EC:3.1.4.11]	gi|351725699|ref|NP_001235310.1|//phosphoinositide-specific phospholipase C P13 [Glycine max]
Glyma.06G223300.Wm82.a2.v1	2035	115.798	294.375	1.34604	1.82369e-06	Up	3.40606e-07	NA	GO:0046872//metal ion binding;GO:0008168//methyltransferase activity;GO:0016740//transferase activity	GO:0032259//methylation	K11423//histone-lysine N-methyltransferase SETD2 [EC:2.1.1.43]	gi|947106599|gb|KRH54982.1|//hypothetical protein GLYMA_06G223300 [Glycine max];gi|571461777|ref|XP_006582099.1|//PREDICTED: histone-lysine N-methyltransferase ASHR3 isoform X3 [Glycine max];gi|947106600|gb|KRH54983.1|//hypothetical protein GLYMA_06G223300 [Glycine max]
Glyma.17G258300.Wm82.a2.v1	1545	192.498	47.3722	-2.02273	0.00539252	Down	0.00186383	GO:0032991//macromolecular complex;GO:0015630//microtubule cytoskeleton	GO:0032561//guanyl ribonucleotide binding;GO:0017111//nucleoside-triphosphatase activity	GO:0007017//microtubule-based process;GO:0009207//purine ribonucleoside triphosphate catabolic process;GO:0043623//cellular protein complex assembly	K07375//tubulin beta	gi|955379896|ref|XP_014625361.1|//PREDICTED: tubulin beta chain-like [Glycine max];gi|947056506|gb|KRH05959.1|//hypothetical protein GLYMA_17G258300 [Glycine max]
Glyma.09G091100.Wm82.a2.v1	2097	288.058	30.1476	-3.25624	2.64774e-15	Down	2.03735e-16	GO:0044464//cell part	GO:0016787//hydrolase activity;GO:0043167//ion binding	GO:0044238//primary metabolic process	K07964//heparanase [EC:3.2.1.166]	gi|356530575|ref|XP_003533856.1|//PREDICTED: heparanase-like protein 3 [Glycine max]
Glyma.18G218200.Wm82.a2.v1	1958	115.391	238.673	1.0485	1.60831e-05	Up	3.46087e-06	NA	NA	NA	K11982//E3 ubiquitin-protein ligase RNF115/126 [EC:2.3.2.27]	gi|356566818|ref|XP_003551624.1|//PREDICTED: uncharacterized protein LOC100800933 [Glycine max]
Glyma.07G057400.Wm82.a2.v1	1907	570.506	4980.83	3.12607	1.88479e-07	Up	3.10349e-08	NA	GO:0003677//DNA binding;GO:0001071//nucleic acid binding transcription factor activity	GO:0010467//gene expression	K13426//WRKY transcription factor 29;K16225//probable WRKY transcription factor 52	gi|918463827|gb|ALA09258.1|//WRKY transcription factor [Glycine max]
Glyma.16G180800.Wm82.a2.v1	2275	1377.01	222.701	-2.62836	1.66963e-09	Down	2.15901e-10	GO:0031224//intrinsic component of membrane	GO:0015142//tricarboxylic acid transmembrane transporter activity	GO:0006842//tricarboxylic acid transport	K14430//phosphate transporter	gi|356559770|ref|XP_003548170.1|//PREDICTED: putative transporter arsB [Glycine max]
Glyma.04G235400.Wm82.a2.v1	1957	23.3071	5.79097	-2.0089	0.00791668	Down	0.00285349	NA	NA	NA	K14411//RNA-binding protein Musashi	gi|571451976|ref|XP_006578903.1|//PREDICTED: protein IQ-DOMAIN 1-like isoform X2 [Glycine max];gi|571451972|ref|XP_006578901.1|//PREDICTED: protein IQ-DOMAIN 1-like isoform X1 [Glycine max]
Glyma.19G023000.Wm82.a2.v1	2404	231.439	578.73	1.32226	1.50387e-18	Up	9.18675e-20	GO:0030529//intracellular ribonucleoprotein complex	GO:0046527//glucosyltransferase activity;GO:0005198//structural molecule activity	GO:0005977//glycogen metabolic process;GO:0010467//gene expression	K00703//starch synthase [EC:2.4.1.21]	gi|351725391|ref|NP_001235811.1|//starch synthase IIa-2 [Glycine max];gi|955389679|ref|XP_014627538.1|//PREDICTED: uncharacterized protein At5g19025-like [Glycine max]
Glyma.20G231200.Wm82.a2.v1	1267	118.556	952.828	3.00665	9.5447e-29	Up	3.27356e-30	NA	NA	NA	NA	gi|356576759|ref|XP_003556497.1|//PREDICTED: phosphoglycerate mutase-like protein AT74 [Glycine max]
Glyma.19G089800.Wm82.a2.v1	4373	388.316	3203.24	3.04423	6.29952e-38	Up	1.51616e-39	GO:0031224//intrinsic component of membrane	GO:0005254//chloride channel activity	GO:0015698//inorganic anion transport	K05016//chloride channel 7	gi|571555691|ref|XP_006604142.1|//PREDICTED: chloride channel protein CLC-b-like isoform X2 [Glycine max];gi|356571521|ref|XP_003553925.1|//PREDICTED: chloride channel protein CLC-b-like isoform X1 [Glycine max]
Glyma.05G057800.Wm82.a2.v1	780	586.875	5619.84	3.2594	0.000332486	Up	8.96494e-05	NA	NA	NA	K02883//large subunit ribosomal protein L18e;K11855//ubiquitin carboxyl-terminal hydrolase 36/42 [EC:3.4.19.12]	gi|947109052|gb|KRH57378.1|//hypothetical protein GLYMA_05G057800 [Glycine max]
Glyma.09G163000.Wm82.a2.v1	878	0.555998	116.233	7.70772	4.90895e-13	Up	4.52242e-14	NA	GO:0061135//endopeptidase regulator activity	GO:0010466//negative regulation of peptidase activity	NA	gi|351724391|ref|NP_001237312.1|//uncharacterized protein LOC100527782 precursor [Glycine max]
Glyma.13G192400.Wm82.a2.v1	3567	429.936	948.033	1.14081	5.37697e-19	Up	3.1804e-20	GO:0043231//intracellular membrane-bounded organelle	NA	GO:0007049//cell cycle	K04681//retinoblastoma-like protein 1	gi|571498973|ref|XP_006594366.1|//PREDICTED: retinoblastoma-related protein 1-like [Glycine max]
Glyma.16G051000.Wm82.a2.v1	1557	85.7958	40.8241	-1.07149	0.00908074	Down	0.00332269	NA	NA	NA	NA	gi|571525807|ref|XP_006599004.1|//PREDICTED: uncharacterized protein LOC100803541 [Glycine max]
Glyma.04G164400.Wm82.a2.v1	1219	767.903	2098.67	1.45048	0.000109267	Up	2.70559e-05	NA	NA	NA	K18211//synaptosomal-associated protein 25	gi|359806160|ref|NP_001241453.1|//uncharacterized protein LOC100794076 [Glycine max]
Glyma.20G123800.Wm82.a2.v1	1695	1216.01	2885.4	1.24662	0.00131673	Up	0.000396639	NA	NA	NA	NA	gi|356575615|ref|XP_003555934.1|//PREDICTED: protein FAM133 [Glycine max]
Glyma.13G075800.Wm82.a2.v1	1373	5.26683	0.791573	-2.73414	0.0381593	Down	0.0166306	NA	NA	NA	K00873//pyruvate kinase [EC:2.7.1.40]	gi|947069789|gb|KRH18680.1|//hypothetical protein GLYMA_13G075800 [Glycine max]
Glyma.13G279100.Wm82.a2.v1	1688	159.688	483.688	1.59882	1.47478e-05	Up	3.15711e-06	NA	NA	NA	NA	gi|356549749|ref|XP_003543253.1|//PREDICTED: CBS domain-containing protein CBSX5-like [Glycine max]
Glyma.03G231100.Wm82.a2.v1	1465	83.9751	22.8201	-1.87966	0.00241162	Down	0.000768642	GO:0043231//intracellular membrane-bounded organelle	GO:0003677//DNA binding;GO:0001071//nucleic acid binding transcription factor activity	GO:0006351//transcription, DNA-templated	K16670//homeobox protein Meis2;K15613//homeobox protein Meis1	gi|356504010|ref|XP_003520792.1|//PREDICTED: homeobox protein knotted-1-like 1 isoform X1 [Glycine max]
Glyma.07G240200.Wm82.a2.v1	2393	32.7689	13.3401	-1.29656	0.0145608	Down	0.00562006	NA	NA	NA	NA	gi|571467649|ref|XP_006584001.1|//PREDICTED: uncharacterized protein LOC100793443 isoform X2 [Glycine max];gi|734318093|gb|KHN02896.1|//hypothetical protein glysoja_009762 [Glycine soja];gi|356519930|ref|XP_003528621.1|//PREDICTED: uncharacterized protein LOC100793443 isoform X1 [Glycine max]
Glyma.12G180600.Wm82.a2.v1	3847	1197.72	2459.49	1.03807	9.3702e-12	Up	9.71264e-13	NA	NA	NA	K11824//AP-2 complex subunit alpha	gi|571494051|ref|XP_003540215.2|//PREDICTED: AP-2 complex subunit alpha-1-like [Glycine max]
Glyma.20G040400.Wm82.a2.v1	2169	103.294	3.56705	-4.85589	4.08049e-13	Down	3.73141e-14	GO:0044464//cell part	GO:0015604//organic phosphonate transmembrane transporter activity;GO:0032559//adenyl ribonucleotide binding;GO:0017111//nucleoside-triphosphatase activity	GO:0009207//purine ribonucleoside triphosphate catabolic process	K05681//ATP-binding cassette, subfamily G (WHITE), member 2	gi|356577612|ref|XP_003556918.1|//PREDICTED: ABC transporter G family member 23-like [Glycine max]
Glyma.19G019100.Wm82.a2.v1	2897	40.0132	477.805	3.57787	2.11174e-42	Up	4.38567e-44	NA	NA	NA	K13024//inositol-hexakisphosphate/diphosphoinositol-pentakisphosphate 1-kinase [EC:2.7.4.24]	gi|955390480|ref|XP_014627669.1|//PREDICTED: inositol hexakisphosphate and diphosphoinositol-pentakisphosphate kinase 1-like isoform X6 [Glycine max];gi|955390474|ref|XP_014627666.1|//PREDICTED: inositol hexakisphosphate and diphosphoinositol-pentakisphosphate kinase 1-like isoform X4 [Glycine max];gi|947043853|gb|KRG93482.1|//hypothetical protein GLYMA_19G019100 [Glycine max];gi|571553590|ref|XP…
Glyma.07G265800.Wm82.a2.v1	2312	725.786	2431.79	1.7444	1.07855e-18	Up	6.53074e-20	NA	NA	NA	K01915//glutamine synthetase [EC:6.3.1.2];K04079//molecular chaperone HtpG;K15030//translation initiation factor 3 subunit M	gi|356522051|ref|XP_003529663.1|//PREDICTED: F-box protein CPR30-like [Glycine max]
Glyma.15G122500.Wm82.a2.v1	1104	13.6548	3.2147	-2.08665	0.0162658	Down	0.00636101	NA	NA	NA	NA	gi|571518031|ref|XP_006597628.1|//PREDICTED: uncharacterized protein LOC102668673 [Glycine max]
Glyma.13G091200.Wm82.a2.v1	2409	84.7828	19.8979	-2.09115	1.65776e-08	Down	2.39084e-09	GO:0031224//intrinsic component of membrane	GO:0046914//transition metal ion binding;GO:0003824//catalytic activity	GO:0006631//fatty acid metabolic process	K15404//aldehyde decarbonylase [EC:4.1.99.5]	gi|356547835|ref|XP_003542310.1|//PREDICTED: protein ECERIFERUM 3-like [Glycine max]
Glyma.03G032600.Wm82.a2.v1	393	13.9564	35.5255	1.34792	0.0182197	Up	0.00722016	NA	GO:0016757//transferase activity, transferring glycosyl groups	NA	K08237//hydroquinone glucosyltransferase [EC:2.4.1.218];K12356//coniferyl-alcohol glucosyltransferase [EC:2.4.1.111]	gi|734385264|gb|KHN24643.1|//Anthocyanidin 3-O-glucosyltransferase 5 [Glycine soja]
Glyma.02G243400.Wm82.a2.v1	2770	211.053	2783.51	3.72123	7.71306e-40	Up	1.75774e-41	NA	NA	NA	K04955;K04957//null;K08867//WNK lysine deficient protein kinase [EC:2.7.11.1];K04910//null	gi|356499077|ref|XP_003518370.1|//PREDICTED: potassium channel SKOR-like isoform X1 [Glycine max]
Glyma.01G054000.Wm82.a2.v1	738	480.788	112.383	-2.09698	3.33158e-12	Down	3.31523e-13	NA	GO:0008135//translation factor activity, RNA binding;GO:0043021//ribonucleoprotein complex binding	GO:0018205//peptidyl-lysine modification;GO:0006449//regulation of translational termination;GO:0006448//regulation of translational elongation;GO:0006414//translational elongation;GO:0006417//regulation of translation	K02180//cell cycle arrest protein BUB3;K03263//translation initiation factor 5A	gi|947127101|gb|KRH74955.1|//hypothetical protein GLYMA_01G054000 [Glycine max];gi|255631724|gb|ACU16229.1|//unknown [Glycine max];gi|955305202|ref|XP_014618303.1|//PREDICTED: uncharacterized LOC100306157 isoform X1 [Glycine max]
Glyma.20G126700.Wm82.a2.v1	2070	816.669	297.098	-1.45881	3.12633e-07	Down	5.30125e-08	GO:0043231//intracellular membrane-bounded organelle	NA	GO:0009987//cellular process	K14505//cyclin D3, plant	gi|947041272|gb|KRG90996.1|//hypothetical protein GLYMA_20G126700 [Glycine max]
Glyma.06G059000.Wm82.a2.v1	2741	219.015	80.8897	-1.437	1.21285e-08	Down	1.72167e-09	NA	NA	NA	K11855//ubiquitin carboxyl-terminal hydrolase 36/42 [EC:3.4.19.12]	gi|356518197|ref|XP_003527768.1|//PREDICTED: ubiquitin carboxyl-terminal hydrolase 18-like [Glycine max]
Glyma.15G225300.Wm82.a2.v1	2265	48.9697	104.736	1.09679	0.00138735	Up	0.000419484	NA	NA	NA	K09422//myb proto-oncogene protein, plant	gi|571520800|ref|XP_006598058.1|//PREDICTED: transcription factor GAMYB-like [Glycine max]
Glyma.06G105800.Wm82.a2.v1	1164	268.861	42.9405	-2.64645	3.74677e-29	Down	1.26572e-30	NA	NA	NA	NA	gi|356515812|ref|XP_003526592.1|//PREDICTED: uncharacterized protein LOC100803140 [Glycine max]
Glyma.20G078700.Wm82.a2.v1	1023	274.814	106.491	-1.36773	0.011907	Down	0.00448661	NA	NA	NA	K01870//isoleucyl-tRNA synthetase [EC:6.1.1.5];K19027//zinc finger FYVE domain-containing protein 26	gi|947040541|gb|KRG90265.1|//hypothetical protein GLYMA_20G078700 [Glycine max]
Glyma.15G213900.Wm82.a2.v1	1193	5.24914	0.403953	-3.69982	0.0083445	Down	0.00302559	NA	NA	NA	NA	gi|947063808|gb|KRH13069.1|//hypothetical protein GLYMA_15G213900 [Glycine max]
Glyma.18G190300.Wm82.a2.v1	1196	108.451	38.5865	-1.49087	0.000645631	Down	0.000183738	NA	GO:0016765//transferase activity, transferring alkyl or aryl (other than methyl) groups	NA	K00799//glutathione S-transferase [EC:2.5.1.18]	gi|351727365|ref|NP_001237670.1|//glutathione S-transferase GST 11 [Glycine max]
Glyma.08G093100.Wm82.a2.v1	1756	152.366	3.48079	-5.45199	1.43417e-20	Down	7.69909e-22	NA	NA	NA	K04733//interleukin-1 receptor-associated kinase 4 [EC:2.7.11.1];K04730//interleukin-1 receptor-associated kinase 1 [EC:2.7.11.1]	gi|356528188|ref|XP_003532687.1|//PREDICTED: receptor-like protein kinase FERONIA [Glycine max]
Glyma.14G004800.Wm82.a2.v1	475	131.801	36.1634	-1.86575	8.14373e-12	Down	8.39096e-13	GO:0016020//membrane	NA	NA	NA	gi|356554489|ref|XP_003545578.1|//PREDICTED: uncharacterized protein LOC100807423 [Glycine max]
Glyma.16G029800.Wm82.a2.v1	1095	87.0018	19.4604	-2.1605	3.26197e-06	Down	6.32911e-07	NA	NA	NA	NA	gi|359806664|ref|NP_001241537.1|//uncharacterized protein LOC100781804 [Glycine max]
Glyma.02G013100.Wm82.a2.v1	1180	1.18922	60.1435	5.66032	8.30405e-14	Up	7.15353e-15	NA	NA	GO:0050896//response to stimulus	NA	gi|356500016|ref|XP_003518831.1|//PREDICTED: universal stress protein A-like protein [Glycine max]
Glyma.14G081800.Wm82.a2.v1	1125	124.389	39.4396	-1.65714	9.92254e-10	Down	1.25198e-10	NA	NA	NA	NA	gi|571508252|ref|XP_006595965.1|//PREDICTED: uncharacterized protein LOC100777837 [Glycine max]
Glyma.02G245200.Wm82.a2.v1	4016	103.284	23.2101	-2.1538	1.86106e-07	Down	3.06133e-08	NA	NA	NA	K04936;K13407//fatty acid omega-hydroxylase [EC:1.14.-.-]	gi|571441589|ref|XP_006575488.1|//PREDICTED: myosin-binding protein 3-like isoform X1 [Glycine max]
Glyma.12G030000.Wm82.a2.v1	3385	380.684	187.798	-1.01941	7.38317e-06	Down	1.5071e-06	NA	NA	NA	K04733//interleukin-1 receptor-associated kinase 4 [EC:2.7.11.1];K04730//interleukin-1 receptor-associated kinase 1 [EC:2.7.11.1]	gi|356544420|ref|XP_003540649.1|//PREDICTED: inactive leucine-rich repeat receptor-like serine/threonine-protein kinase At1g60630 [Glycine max]
Glyma.16G129300.Wm82.a2.v1	3771	10.2969	2.75505	-1.90207	0.0464169	Down	0.0207511	NA	NA	NA	K13466//EIX receptor 1/2	gi|947058684|gb|KRH08090.1|//hypothetical protein GLYMA_16G129300 [Glycine max]
Glyma.09G034900.Wm82.a2.v1	788	189.884	36.6736	-2.37231	6.29026e-09	Down	8.66714e-10	NA	NA	NA	K01206//alpha-L-fucosidase [EC:3.2.1.51];K10960//geranylgeranyl diphosphate/geranylgeranyl-bacteriochlorophyllide a reductase [EC:1.3.1.83 1.3.1.111]	gi|947088298|gb|KRH36963.1|//hypothetical protein GLYMA_09G034900 [Glycine max]
Glyma.16G156400.Wm82.a2.v1	2002	1610.06	3544.84	1.1386	7.06758e-16	Up	5.19924e-17	GO:0044464//cell part	GO:0046914//transition metal ion binding	NA	K12309//beta-galactosidase [EC:3.2.1.23]	gi|571523947|ref|XP_006598713.1|//PREDICTED: uncharacterized protein LOC100500526 isoform X1 [Glycine max]
Glyma.07G261500.Wm82.a2.v1	2092	214.669	969.671	2.17538	0.000227035	Up	5.94557e-05	NA	GO:0016667//oxidoreductase activity, acting on a sulfur group of donors	GO:0006790//sulfur compound metabolic process;GO:0019725//cellular homeostasis	K05907//adenylyl-sulfate reductase (glutathione) [EC:1.8.4.9]	gi|356521997|ref|XP_003529636.1|//PREDICTED: 5'-adenylylsulfate reductase 3, chloroplastic-like [Glycine max]
Glyma.16G212100.Wm82.a2.v1	1205	0.740888	165.884	7.80671	1.50747e-19	Up	8.58072e-21	NA	GO:0061135//endopeptidase regulator activity	GO:0010466//negative regulation of peptidase activity	NA	gi|356560009|ref|XP_003548288.1|//PREDICTED: miraculin-like [Glycine max]
Glyma.08G046500.Wm82.a2.v1	2252	107.181	350.235	1.70828	9.54436e-08	Up	1.51153e-08	NA	NA	GO:0023052//signaling;GO:0006351//transcription, DNA-templated	K12116//flavin-binding kelch repeat F-box protein 1	gi|571469961|ref|XP_003530924.2|//PREDICTED: adagio protein 3-like [Glycine max]
Glyma.10G224900.Wm82.a2.v1	1908	977.347	9550.13	3.28858	3.02252e-60	Up	3.77753e-62	NA	GO:0003824//catalytic activity	NA	K19600//tubby-related protein 1	gi|571480901|ref|XP_006588484.1|//PREDICTED: uncharacterized protein LOC100810531 isoform X1 [Glycine max]
Glyma.10G100600.Wm82.a2.v1	3012	84.5076	249.298	1.56072	1.08164e-06	Up	1.9635e-07	NA	GO:0016301//kinase activity;GO:0005488//binding	GO:0009987//cellular process	K04733//interleukin-1 receptor-associated kinase 4 [EC:2.7.11.1];K00276//primary-amine oxidase [EC:1.4.3.21];K04730//interleukin-1 receptor-associated kinase 1 [EC:2.7.11.1]	gi|947084391|gb|KRH33112.1|//hypothetical protein GLYMA_10G100600 [Glycine max]
Glyma.02G098000.Wm82.a2.v1	1455	159.073	41.2987	-1.94552	2.38593e-07	Down	3.98721e-08	NA	GO:0008233//peptidase activity	NA	K00924;K01381//saccharopepsin [EC:3.4.23.25]	gi|356502456|ref|XP_003520035.1|//PREDICTED: protein ASPARTIC PROTEASE IN GUARD CELL 1-like [Glycine max]
Glyma.19G215600.Wm82.a2.v1	1288	33.9014	2.55297	-3.73109	1.41093e-06	Down	2.60286e-07	NA	NA	NA	NA	gi|947046889|gb|KRG96518.1|//hypothetical protein GLYMA_19G215600 [Glycine max]
Glyma.13G186700.Wm82.a2.v1	1956	27.2404	8.82104	-1.62673	0.0061444	Down	0.00215487	NA	NA	NA	K17866//diphthamide biosynthesis protein 2;K12670//oligosaccharyltransferase complex subunit beta;K12818//ATP-dependent RNA helicase DHX8/PRP22 [EC:3.6.4.13]	gi|356548791|ref|XP_003542783.1|//PREDICTED: protein ZINC INDUCED FACILITATOR-LIKE 1-like [Glycine max]
Glyma.06G086800.Wm82.a2.v1	4272	158.742	77.591	-1.03272	0.0295725	Down	0.0124687	GO:0016020//membrane	GO:0016301//kinase activity;GO:0016491//oxidoreductase activity	GO:0008152//metabolic process	K00924	gi|955323468|ref|XP_014631746.1|//PREDICTED: probably inactive leucine-rich repeat receptor-like protein kinase At2g25790 isoform X2 [Glycine max];gi|955323466|ref|XP_014631745.1|//PREDICTED: probably inactive leucine-rich repeat receptor-like protein kinase At2g25790 isoform X1 [Glycine max]
Glyma.03G010800.Wm82.a2.v1	1750	107.631	33.809	-1.67062	2.60351e-08	Down	3.84717e-09	NA	NA	NA	K08994//putative membrane protein	gi|356506249|ref|XP_003521899.1|//PREDICTED: UPF0187 protein At3g61320, chloroplastic-like [Glycine max]
Glyma.20G169600.Wm82.a2.v1	1313	269.84	750.659	1.47605	1.3653e-20	Up	7.3153e-22	NA	NA	NA	NA	gi|734432746|gb|KHN46392.1|//hypothetical protein glysoja_031710 [Glycine soja];gi|947041973|gb|KRG91697.1|//hypothetical protein GLYMA_20G169600 [Glycine max]
Glyma.17G103400.Wm82.a2.v1	3868	279.752	1052.12	1.91108	2.82976e-05	Up	6.35249e-06	GO:0016020//membrane	GO:0016787//hydrolase activity;GO:0000166//nucleotide binding;GO:0004672//protein kinase activity	NA	K04730//interleukin-1 receptor-associated kinase 1 [EC:2.7.11.1];K13415//protein brassinosteroid insensitive 1 [EC:2.7.10.1 2.7.11.1]	gi|356565123|ref|XP_003550794.1|//PREDICTED: probable LRR receptor-like serine/threonine-protein kinase At1g74360 [Glycine max]
Glyma.08G348100.Wm82.a2.v1	711	124.306	41.4696	-1.58376	0.000184367	Down	4.75366e-05	NA	NA	NA	NA	gi|947098059|gb|KRH46644.1|//hypothetical protein GLYMA_08G348100, partial [Glycine max]
Glyma.13G255800.Wm82.a2.v1	1389	26.1059	10.8634	-1.2649	0.0230828	Down	0.00941726	NA	GO:0016758//transferase activity, transferring hexosyl groups	NA	K12930//anthocyanidin 3-O-glucosyltransferase [EC:2.4.1.115]	gi|356549505|ref|XP_003543134.1|//PREDICTED: anthocyanidin 3-O-glucosyltransferase 7-like [Glycine max]
Glyma.03G026000.Wm82.a2.v1	1079	36.4758	7.11307	-2.35839	0.00668649	Down	0.0023654	NA	NA	NA	NA	gi|356506071|ref|XP_003521811.1|//PREDICTED: uncharacterized protein LOC100783654 [Glycine max]
Glyma.20G025800.Wm82.a2.v1	877	93.5992	226.035	1.27198	4.0361e-06	Up	7.93603e-07	NA	NA	NA	K03006//DNA-directed RNA polymerase II subunit RPB1 [EC:2.7.7.6];K19619//tyrosyl-DNA phosphodiesterase 2 [EC:3.1.4.-];K00809//deoxyhypusine synthase [EC:2.5.1.46]	gi|356577066|ref|XP_003556650.1|//PREDICTED: PLASMODESMATA CALLOSE-BINDING PROTEIN 3-like [Glycine max]
Glyma.09G241100.Wm82.a2.v1	4028	82.5527	379.295	2.19993	4.58809e-27	Up	1.707e-28	NA	GO:0016791//phosphatase activity	NA	K13024//inositol-hexakisphosphate/diphosphoinositol-pentakisphosphate 1-kinase [EC:2.7.4.24]	gi|571479134|ref|XP_006587769.1|//PREDICTED: inositol hexakisphosphate and diphosphoinositol-pentakisphosphate kinase 2-like isoform X2 [Glycine max];gi|571479131|ref|XP_006587768.1|//PREDICTED: inositol hexakisphosphate and diphosphoinositol-pentakisphosphate kinase 2-like isoform X1 [Glycine max]
Glyma.04G115500.Wm82.a2.v1	3043	372.707	165.521	-1.17102	7.59191e-06	Down	1.55289e-06	NA	NA	NA	K18835//WRKY transcription factor 2	gi|356508180|ref|XP_003522837.1|//PREDICTED: probable WRKY transcription factor 2 [Glycine max]
Glyma.18G074200.Wm82.a2.v1	1397	707.54	1562.69	1.14315	2.57876e-10	Up	3.05964e-11	NA	GO:0046872//metal ion binding	NA	K06268//serine/threonine-protein phosphatase 2B regulatory subunit	gi|356566357|ref|XP_003551399.1|//PREDICTED: calcineurin B-like protein 3 [Glycine max]
Glyma.14G201500.Wm82.a2.v1	3317	522.236	2202.21	2.07618	2.02826e-45	Up	3.84837e-47	NA	NA	NA	NA	gi|356553146|ref|XP_003544919.1|//PREDICTED: protein TIC110, chloroplastic-like [Glycine max]
Glyma.13G230200.Wm82.a2.v1	1200	99.1859	592.939	2.57968	1.35625e-15	Up	1.01842e-16	NA	GO:0046914//transition metal ion binding;GO:0003676//nucleic acid binding	NA	K16222//Dof zinc finger protein DOF5.5	gi|358248351|ref|NP_001239867.1|//dof zinc finger protein DOF1.5-like [Glycine max]
Glyma.08G079100.Wm82.a2.v1	1110	23.0056	3643.46	7.30718	6.74006e-82	Up	5.22657e-84	GO:0030312//external encapsulating structure	NA	GO:0006950//response to stress	K01188//beta-glucosidase [EC:3.2.1.21];K13420//LRR receptor-like serine/threonine-protein kinase FLS2 [EC:2.7.11.1]	gi|110836647|emb|CAI99394.1|//polygalacturonase inhibiting protein precursor [Glycine max]
Glyma.08G221300.Wm82.a2.v1	1452	205.827	17.673	-3.54181	5.46214e-27	Down	2.0367e-28	NA	NA	NA	K12115//clock-associated PAS protein ZTL;K12117//LOV kelch protein 2	gi|947096025|gb|KRH44610.1|//hypothetical protein GLYMA_08G221300 [Glycine max]
Glyma.10G114700.Wm82.a2.v1	1092	56.7699	11.5561	-2.29648	0.000601116	Down	0.000170201	NA	NA	NA	K17854//cytochrome P450 family 2 subfamily K;K13267//flavonoid 6-hydroxylase [EC:1.14.13.-];K14985//26-hydroxylase [EC:1.14.-.-];K15472//premnaspirodiene oxygenase [EC:1.14.13.121]	gi|947084587|gb|KRH33308.1|//hypothetical protein GLYMA_10G114700 [Glycine max]
Glyma.19G242900.Wm82.a2.v1	2724	136.906	782.737	2.51534	1.43256e-52	Up	2.15085e-54	NA	GO:0032559//adenyl ribonucleotide binding;GO:0004672//protein kinase activity	GO:0006464//cellular protein modification process	K08867//WNK lysine deficient protein kinase [EC:2.7.11.1]	gi|351722631|ref|NP_001235971.1|//with no lysine kinase 9 [Glycine max];gi|955386441|ref|XP_014626796.1|//PREDICTED: with no lysine kinase 9 isoform X1 [Glycine max]
Glyma.01G229100.Wm82.a2.v1	1581	88.2087	4.55984	-4.27387	1.36866e-15	Down	1.02876e-16	NA	NA	NA	K19525//vacuolar protein sorting-associated protein 13A/C;K13217//pre-mRNA-processing factor 39	gi|947129849|gb|KRH77703.1|//hypothetical protein GLYMA_01G229100, partial [Glycine max]
Glyma.06G150700.Wm82.a2.v1	930	75.7461	282.68	1.89993	1.05089e-05	Up	2.19983e-06	NA	GO:0004672//protein kinase activity	NA	K08269//serine/threonine-protein kinase ULK/ATG1 [EC:2.7.11.1]	gi|947105481|gb|KRH53864.1|//hypothetical protein GLYMA_06G150700 [Glycine max]
Glyma.08G116200.Wm82.a2.v1	1521	49.7735	122.541	1.29981	0.00309007	Up	0.00100825	NA	NA	NA	NA	gi|356528324|ref|XP_003532754.1|//PREDICTED: uncharacterized protein LOC100785552 [Glycine max]
Glyma.18G285600.Wm82.a2.v1	3064	268.766	45.1485	-2.5736	6.75787e-14	Down	5.77836e-15	NA	NA	NA	NA	gi|571549906|ref|XP_006603017.1|//PREDICTED: uncharacterized protein LOC100796503 isoform X1 [Glycine max]
Glyma.20G153400.Wm82.a2.v1	1830	90.2329	6.62595	-3.76746	3.26956e-15	Down	2.53133e-16	NA	GO:0046914//transition metal ion binding;GO:0003824//catalytic activity	GO:0008152//metabolic process	K05282//gibberellin 20-oxidase [EC:1.14.11.12]	gi|356574452|ref|XP_003555361.1|//PREDICTED: gibberellin 20 oxidase 2-like [Glycine max]
Glyma.01G185200.Wm82.a2.v1	1707	200.173	649.888	1.69895	1.19974e-16	Up	8.35822e-18	NA	NA	NA	NA	gi|571435979|ref|XP_006573636.1|//PREDICTED: uncharacterized protein LOC100789437 isoform X2 [Glycine max];gi|356496876|ref|XP_003517291.1|//PREDICTED: uncharacterized protein LOC100789437 isoform X1 [Glycine max]
Glyma.12G012700.Wm82.a2.v1	1107	1052.1	2414.37	1.19837	1.11236e-24	Up	4.7006e-26	NA	NA	NA	K14006//protein transport protein SEC23	gi|947075112|gb|KRH23952.1|//hypothetical protein GLYMA_12G012700 [Glycine max];gi|356543022|ref|XP_003539962.1|//PREDICTED: cell number regulator 6 [Glycine max]
Glyma.06G121500.Wm82.a2.v1	3479	1356.83	5240.63	1.9495	3.10364e-67	Up	3.26443e-69	NA	NA	NA	K11517//(S)-2-hydroxy-acid oxidase [EC:1.1.3.15]	gi|955323974|ref|XP_014631852.1|//PREDICTED: transcriptional corepressor SEUSS isoform X1 [Glycine max];gi|955323976|ref|XP_014631853.1|//PREDICTED: transcriptional corepressor SEUSS isoform X2 [Glycine max]
Glyma.15G191600.Wm82.a2.v1	4103	50.3047	526.757	3.38837	1.11272e-39	Up	2.54728e-41	NA	NA	NA	K11446//histone demethylase JARID1 [EC:1.14.11.-]	gi|571519929|ref|XP_006597919.1|//PREDICTED: lysine-specific demethylase JMJ18-like isoform X2 [Glycine max];gi|356558538|ref|XP_003547562.1|//PREDICTED: lysine-specific demethylase JMJ18-like isoform X1 [Glycine max]
Glyma.14G096300.Wm82.a2.v1	867	0.328731	5.44246	4.04928	0.00331996	Up	0.001091	NA	NA	NA	K00895//diphosphate-dependent phosphofructokinase [EC:2.7.1.90]	gi|571512668|ref|XP_006596636.1|//PREDICTED: pyrophosphate--fructose 6-phosphate 1-phosphotransferase subunit beta-like [Glycine max]
Glyma.20G063100.Wm82.a2.v1	1480	120.251	13.2376	-3.18333	6.72747e-14	Down	5.75098e-15	GO:0031224//intrinsic component of membrane	GO:0046915//transition metal ion transmembrane transporter activity	GO:0006829//zinc II ion transport	K14709//solute carrier family 39 (zinc transporter), member 1/2/3	gi|351723099|ref|NP_001236499.1|//zinc transporter protein ZIP1 precursor [Glycine max]
Glyma.13G322500.Wm82.a2.v1	1498	263.155	8.71	-4.91709	2.58504e-15	Down	1.98751e-16	GO:0030312//external encapsulating structure;GO:0005576//extracellular region	GO:0016758//transferase activity, transferring hexosyl groups;GO:0016798//hydrolase activity, acting on glycosyl bonds	GO:0044042//glucan metabolic process	K08235//xyloglucan:xyloglucosyl transferase [EC:2.4.1.207]	gi|947073946|gb|KRH22837.1|//hypothetical protein GLYMA_13G322500 [Glycine max]
Glyma.20G114200.Wm82.a2.v1	1925	25.5371	6844.08	8.06612	3.26361e-90	Up	2.12692e-92	NA	GO:0016709//oxidoreductase activity, acting on paired donors, with incorporation or reduction of molecular oxygen, NAD(P)H as one donor, and incorporation of one atom of oxygen;GO:0005506//iron ion binding	GO:0008152//metabolic process	K00487//trans-cinnamate 4-monooxygenase [EC:1.14.13.11]	gi|356575526|ref|XP_003555891.1|//PREDICTED: cytochrome P450 CYP73A100-like [Glycine max]
Glyma.20G202200.Wm82.a2.v1	3299	388.565	7278.14	4.22734	1.14596e-121	Up	4.30138e-124	GO:0031090//organelle membrane	GO:0032559//adenyl ribonucleotide binding;GO:0004871//signal transducer activity;GO:0004673//protein histidine kinase activity	GO:0000160//phosphorelay signal transduction system;GO:0006468//protein phosphorylation;GO:0006351//transcription, DNA-templated	K14509//ethylene receptor [EC:2.7.13.-]	gi|356576456|ref|XP_003556347.1|//PREDICTED: ethylene receptor 2-like [Glycine max]
Glyma.13G326500.Wm82.a2.v1	2005	145.749	52.9459	-1.46089	2.1364e-05	Down	4.69727e-06	NA	NA	NA	K15407//queuine tRNA-ribosyltransferase subunit QTRTD1 [EC:2.4.2.29]	gi|571502587|ref|XP_006594984.1|//PREDICTED: uncharacterized protein LOC100815599 [Glycine max]
Glyma.12G209600.Wm82.a2.v1	1555	434.708	20713.4	5.57437	6.27662e-186	Up	8.0257e-189	NA	NA	NA	NA	gi|356543892|ref|XP_003540392.1|//PREDICTED: protein trichome birefringence-like 39 [Glycine max]
Glyma.18G180200.Wm82.a2.v1	1167	67.5831	22.696	-1.57423	6.54474e-06	Down	1.32479e-06	NA	NA	NA	K17964//leucine-rich PPR motif-containing protein, mitochondrial	gi|955383422|ref|XP_014626154.1|//PREDICTED: pentatricopeptide repeat-containing protein At5g16420, mitochondrial-like [Glycine max]
Glyma.11G144300.Wm82.a2.v1	1547	3.66365	0.37192	-3.30022	0.0238704	Down	0.00977896	NA	NA	NA	NA	gi|356539076|ref|XP_003538026.1|//PREDICTED: legumin type B-like [Glycine max]
Glyma.13G320700.Wm82.a2.v1	1997	49.461	22.2161	-1.15468	0.0114146	Down	0.00428305	NA	NA	NA	NA	gi|356564741|ref|XP_003550607.1|//PREDICTED: protein SAAL1-like isoform X1 [Glycine max]
Glyma.19G049800.Wm82.a2.v1	1815	41.9828	130.093	1.63167	4.69188e-05	Up	1.09198e-05	NA	NA	NA	NA	gi|356570129|ref|XP_003553243.1|//PREDICTED: uncharacterized protein LOC100818205 [Glycine max]
Glyma.14G208300.Wm82.a2.v1	2254	250.746	585.154	1.22259	2.17563e-10	Up	2.56205e-11	NA	GO:0016405//CoA-ligase activity	NA	K00666//fatty-acyl-CoA synthase [EC:6.2.1.-];K01904//4-coumarate--CoA ligase [EC:6.2.1.12]	gi|356553214|ref|XP_003544953.1|//PREDICTED: probable acyl-activating enzyme 6 [Glycine max]
Glyma.14G074100.Wm82.a2.v1	1820	29.7797	101.829	1.77375	0.00033939	Up	9.17559e-05	GO:0031224//intrinsic component of membrane	GO:0022857//transmembrane transporter activity	GO:0006810//transport	K08150//MFS transporter, SP family, solute carrier family 2 (myo-inositol transporter), member 13;K08145//MFS transporter, SP family, solute carrier family 2 (facilitated glucose transporter), member 8	gi|356552099|ref|XP_003544408.1|//PREDICTED: sugar transporter ERD6-like 6 [Glycine max]
Glyma.19G212400.Wm82.a2.v1	1956	3.80449	0.424955	-3.16232	0.0343783	Down	0.0147728	NA	NA	NA	K01051//pectinesterase [EC:3.1.1.11]	gi|356505592|ref|XP_003521574.1|//PREDICTED: pectinesterase-like [Glycine max]
Glyma.16G003100.Wm82.a2.v1	1430	111.806	51.6905	-1.11303	3.0021e-05	Down	6.76228e-06	NA	GO:0016866//intramolecular transferase activity;GO:0003676//nucleic acid binding	GO:0006399//tRNA metabolic process;GO:0001522//pseudouridine synthesis	K06173//tRNA pseudouridine38-40 synthase [EC:5.4.99.12]	gi|571524086|ref|XP_006598748.1|//PREDICTED: uncharacterized protein LOC100799818 isoform X1 [Glycine max];gi|734418515|gb|KHN39669.1|//tRNA pseudouridine synthase A [Glycine soja]
Glyma.20G087700.Wm82.a2.v1	3732	245.006	77.5892	-1.65889	4.93336e-11	Down	5.47448e-12	NA	NA	NA	NA	gi|356577636|ref|XP_003556930.1|//PREDICTED: uncharacterized protein LOC100805617 [Glycine max]
Glyma.01G050700.Wm82.a2.v1	430	20.7952	1.46811	-3.82422	0.000460191	Down	0.000127329	GO:0031224//intrinsic component of membrane	NA	NA	NA	gi|947127047|gb|KRH74901.1|//hypothetical protein GLYMA_01G050700 [Glycine max]
Glyma.12G235600.Wm82.a2.v1	917	788.774	97.7189	-3.0129	3.56522e-25	Down	1.46615e-26	NA	NA	NA	NA	gi|947078602|gb|KRH27442.1|//hypothetical protein GLYMA_12G235600 [Glycine max];gi|947078603|gb|KRH27443.1|//hypothetical protein GLYMA_12G235600 [Glycine max]
Glyma.09G049300.Wm82.a2.v1	1822	280.971	31.7641	-3.14495	0.0106392	Down	0.00395963	NA	GO:0005506//iron ion binding;GO:0016491//oxidoreductase activity	GO:0008152//metabolic process	K13260//isoflavone 2'-hydroxylase [EC:1.14.13.89]	gi|734390218|gb|KHN26597.1|//Isoflavone 2'-hydroxylase [Glycine soja]
Glyma.06G191300.Wm82.a2.v1	3634	633.389	1311.88	1.05047	0.0125878	Up	0.00477649	NA	NA	NA	K05643//ATP-binding cassette, subfamily A (ABC1), member 3;K05641//ATP-binding cassette, subfamily A (ABC1), member 1	gi|356516766|ref|XP_003527064.1|//PREDICTED: ABC transporter A family member 2-like [Glycine max];gi|947106135|gb|KRH54518.1|//hypothetical protein GLYMA_06G191300 [Glycine max]
Glyma.13G186800.Wm82.a2.v1	2985	248.899	98.6766	-1.33478	8.70734e-08	Down	1.37364e-08	NA	GO:0016740//transferase activity	GO:0009987//cellular process	K11420//euchromatic histone-lysine N-methyltransferase [EC:2.1.1.43]	gi|571498909|ref|XP_006594345.1|//PREDICTED: histone-lysine N-methyltransferase, H3 lysine-9 specific SUVH1-like [Glycine max];gi|947071687|gb|KRH20578.1|//hypothetical protein GLYMA_13G186800 [Glycine max]
Glyma.04G222600.Wm82.a2.v1	1842	509.522	1158.58	1.18514	9.21768e-10	Up	1.15905e-10	NA	NA	NA	K03145//transcription elongation factor S-II	gi|356507514|ref|XP_003522509.1|//PREDICTED: U-box domain-containing protein 62-like isoform X1 [Glycine max];gi|571451774|ref|XP_006578843.1|//PREDICTED: U-box domain-containing protein 62-like isoform X2 [Glycine max]
Glyma.14G136600.Wm82.a2.v1	1893	539.266	2317.86	2.10373	4.2906e-17	Up	2.88824e-18	GO:0044424//intracellular part	GO:0043169//cation binding;GO:0008252//nucleotidase activity	NA	K03787//5'-nucleotidase [EC:3.1.3.5]	gi|359807197|ref|NP_001241615.1|//uncharacterized protein LOC100779772 [Glycine max]
Glyma.20G189900.Wm82.a2.v1	2759	755.258	2643.28	1.80729	7.23173e-15	Up	5.7376e-16	NA	NA	NA	K02367//glucuronyl/N-acetylglucosaminyl transferase EXT2 [EC:2.4.1.224 2.4.1.225];K02369//alpha-1,4-N-acetylglucosaminyltransferase EXTL2 [EC:2.4.1.223]	gi|356574665|ref|XP_003555466.1|//PREDICTED: glycosyltransferase family protein 64 protein C5-like [Glycine max];gi|947042356|gb|KRG92080.1|//hypothetical protein GLYMA_20G189900 [Glycine max]
Glyma.06G093900.Wm82.a2.v1	1116	66.1611	17.9045	-1.88566	0.0243469	Down	0.0100016	GO:0043231//intracellular membrane-bounded organelle;GO:0031224//intrinsic component of membrane	NA	GO:0046907//intracellular transport	K15104//solute carrier family 25 (mitochondrial oxoglutarate transporter), member 11	gi|955323593|ref|XP_006581493.2|//PREDICTED: mitochondrial uncoupling protein 4-like, partial [Glycine max]
Glyma.08G263200.Wm82.a2.v1	1551	77.2544	7.64044	-3.33789	3.43969e-06	Down	6.69735e-07	NA	GO:0003905//alkylbase DNA N-glycosylase activity	GO:0006281//DNA repair	K01246//DNA-3-methyladenine glycosylase I [EC:3.2.2.20]	gi|358249192|ref|NP_001240008.1|//uncharacterized protein LOC100813637 [Glycine max]
Glyma.01G153300.Wm82.a2.v1	2010	703.481	10261	3.86651	3.798e-29	Up	1.28381e-30	NA	GO:0005506//iron ion binding;GO:0016491//oxidoreductase activity	GO:0008152//metabolic process	K09843//(+)-abscisic acid 8'-hydroxylase [EC:1.14.13.93]	gi|947128603|gb|KRH76457.1|//hypothetical protein GLYMA_01G153300 [Glycine max]
Glyma.20G126200.Wm82.a2.v1	980	50.669	16.1367	-1.65076	0.000221526	Down	5.78668e-05	NA	NA	NA	K00430//peroxidase [EC:1.11.1.7];K07213//copper chaperone;K10752//histone-binding protein RBBP4	gi|356575644|ref|XP_003555948.1|//PREDICTED: heavy metal-associated isoprenylated plant protein 26-like [Glycine max]
Glyma.05G249100.Wm82.a2.v1	834	10.7631	30.2945	1.49296	0.00423407	Up	0.00142641	NA	NA	NA	K01164//ribonuclease P/MRP protein subunit POP1 [EC:3.1.26.5]	gi|734384484|gb|KHN24311.1|//Hypothetical protein glysoja_039861 [Glycine soja];gi|947112278|gb|KRH60604.1|//hypothetical protein GLYMA_05G249100 [Glycine max]
Glyma.06G066600.Wm82.a2.v1	1725	56.4089	23.7618	-1.24728	0.000932059	Down	0.000272997	NA	NA	NA	K12486//stromal membrane-associated protein;K01652//acetolactate synthase I/II/III large subunit [EC:2.2.1.6]	gi|947104026|gb|KRH52409.1|//hypothetical protein GLYMA_06G066600 [Glycine max]
Glyma.13G152400.Wm82.a2.v1	1829	57.8324	225.79	1.96503	5.99183e-11	Up	6.70386e-12	NA	NA	NA	K12897//transformer-2 protein	gi|571489809|ref|XP_006591310.1|//PREDICTED: ankyrin repeat domain-containing protein EMB506, chloroplastic-like [Glycine max];gi|947071152|gb|KRH20043.1|//hypothetical protein GLYMA_13G152400 [Glycine max]
Glyma.U038900.Wm82.a2.v1	1654	107.567	444.125	2.04572	1.74219e-22	Up	8.35381e-24	GO:0043231//intracellular membrane-bounded organelle	GO:0003676//nucleic acid binding	NA	K09422//myb proto-oncogene protein, plant	gi|356577700|ref|XP_003556962.1|//PREDICTED: transcription factor RAX3-like [Glycine max];gi|947038713|gb|KRG88658.1|//hypothetical protein GLYMA_U038900 [Glycine max]
Glyma.19G143700.Wm82.a2.v1	1680	590.166	265.805	-1.15075	1.3278e-08	Down	1.89114e-09	NA	NA	NA	K01213//galacturan 1,4-alpha-galacturonidase [EC:3.2.1.67]	gi|356572058|ref|XP_003554187.1|//PREDICTED: exo-poly-alpha-D-galacturonosidase-like [Glycine max]
Glyma.07G020600.Wm82.a2.v1	1581	578.028	6306.19	3.44756	8.90063e-101	Up	4.57073e-103	NA	NA	NA	NA	gi|356523095|ref|XP_003530177.1|//PREDICTED: uncharacterized protein LOC100785526 [Glycine max]
Glyma.20G143700.Wm82.a2.v1	1361	94.9403	24.7482	-1.9397	0.00406044	Down	0.00136197	NA	NA	NA	NA	gi|356575819|ref|XP_003556034.1|//PREDICTED: uncharacterized protein LOC100527845 [Glycine max]
Glyma.08G093500.Wm82.a2.v1	1244	175.461	37.8036	-2.21455	2.66751e-18	Down	1.65591e-19	GO:0043231//intracellular membrane-bounded organelle;GO:0044421//extracellular region part	GO:0046914//transition metal ion binding;GO:0016791//phosphatase activity	NA	K01078;K14379//tartrate-resistant acid phosphatase type 5 [EC:3.1.3.2]	gi|255636461|gb|ACU18569.1|//unknown [Glycine max]
Glyma.08G118500.Wm82.a2.v1	1090	43.1802	10.1314	-2.09154	3.80085e-05	Down	8.71824e-06	NA	NA	NA	NA	gi|734436313|gb|KHN48017.1|//hypothetical protein glysoja_015487 [Glycine soja]
Glyma.06G213600.Wm82.a2.v1	5148	264.385	1368.71	2.37211	1.92272e-16	Up	1.35972e-17	NA	NA	NA	K12845//U4/U6 small nuclear ribonucleoprotein SNU13;K08681//5'-phosphate synthase pdxT subunit [EC:4.3.3.6];K00889//1-phosphatidylinositol-4-phosphate 5-kinase [EC:2.7.1.68];K00026//malate dehydrogenase [EC:1.1.1.37]	gi|930584884|dbj|BAS50194.1|//transposase [Glycine max]
Glyma.20G192200.Wm82.a2.v1	1275	51.337	147.223	1.51993	1.04874e-06	Up	1.9014e-07	GO:0009536//plastid	GO:0016615//malate dehydrogenase activity	GO:0043648//dicarboxylic acid metabolic process;GO:0044238//primary metabolic process	K00051//malate dehydrogenase (NADP+) [EC:1.1.1.82]	gi|947042396|gb|KRG92120.1|//hypothetical protein GLYMA_20G192200 [Glycine max]
Glyma.18G247400.Wm82.a2.v1	1087	296.521	669.658	1.17529	1.74212e-12	Up	1.68578e-13	NA	NA	NA	NA	gi|629089311|gb|KCW55564.1|//hypothetical protein EUGRSUZ_I01435 [Eucalyptus grandis]
Glyma.06G038400.Wm82.a2.v1	959	162.269	19.4817	-3.05819	1.26484e-10	Down	1.45819e-11	NA	NA	NA	NA	gi|955327800|ref|XP_003527714.2|//PREDICTED: uncharacterized protein LOC100784436 [Glycine max]
Glyma.04G003600.Wm82.a2.v1	1444	41.6112	11.5387	-1.85049	0.00129746	Down	0.000390271	NA	NA	NA	K19042//E3 ubiquitin-protein ligase BOI and related proteins [EC:2.3.2.27]	gi|356507786|ref|XP_003522645.1|//PREDICTED: probable BOI-related E3 ubiquitin-protein ligase 3 [Glycine max]
Glyma.20G223700.Wm82.a2.v1	3312	108.536	23.5814	-2.20246	2.41798e-11	Down	2.60708e-12	NA	NA	NA	K10406//kinesin family member C2/C3	gi|356576682|ref|XP_003556459.1|//PREDICTED: uncharacterized protein LOC100802422 [Glycine max]
Glyma.03G210100.Wm82.a2.v1	685	606.069	1475.2	1.28335	0.00274242	Up	0.000884636	NA	GO:0015036//disulfide oxidoreductase activity	GO:0019725//cellular homeostasis	K03676//glutaredoxin 3	gi|351727290|ref|NP_001235876.1|//uncharacterized protein LOC100305984 [Glycine max]
Glyma.20G206100.Wm82.a2.v1	903	9.22931	0.449603	-4.3595	0.000921212	Down	0.000269631	NA	NA	NA	K19613//leucine-rich repeat protein SHOC2	gi|955343804|ref|XP_014618250.1|//PREDICTED: disease resistance protein RPP4-like [Glycine max]
Glyma.16G193800.Wm82.a2.v1	898	0.955036	14.7872	3.95266	0.000237163	Up	6.22841e-05	NA	NA	NA	NA	gi|955374680|ref|XP_014624069.1|//PREDICTED: protein YLS3-like [Glycine max]
Glyma.11G009000.Wm82.a2.v1	4399	141.448	69.0187	-1.03521	0.000229637	Down	6.02178e-05	NA	NA	NA	K17964//leucine-rich PPR motif-containing protein, mitochondrial	gi|571486700|ref|XP_006590435.1|//PREDICTED: pentatricopeptide repeat-containing protein At1g06710, mitochondrial-like [Glycine max]
Glyma.07G047400.Wm82.a2.v1	1188	318.534	47.9585	-2.73159	1.44442e-07	Down	2.34024e-08	GO:0031224//intrinsic component of membrane;GO:0044424//intracellular part	GO:0016491//oxidoreductase activity	GO:0044238//primary metabolic process	NA	gi|356520196|ref|XP_003528750.1|//PREDICTED: uncharacterized protein C594.04c-like [Glycine max]
Glyma.18G253900.Wm82.a2.v1	1620	414.656	858.951	1.05066	5.90422e-09	Up	8.11088e-10	GO:0043231//intracellular membrane-bounded organelle	NA	NA	K14782//protein AATF/BFR2	gi|947051575|gb|KRH01104.1|//hypothetical protein GLYMA_18G253900 [Glycine max];gi|356568608|ref|XP_003552502.1|//PREDICTED: protein AATF-like [Glycine max]
Glyma.20G225600.Wm82.a2.v1	1826	225.412	50.476	-2.15889	1.33969e-12	Down	1.28283e-13	NA	NA	NA	K12638//3-epi-6-deoxocathasterone 23-monooxygenase [EC:1.14.13.112]	gi|356576710|ref|XP_003556473.1|//PREDICTED: PRA1 family protein E-like [Glycine max]
Glyma.18G155800.Wm82.a2.v1	657	1424.76	6.87131	-7.69592	2.26656e-88	Down	1.54257e-90	GO:0031224//intrinsic component of membrane;GO:0009941//chloroplast envelope	NA	NA	NA	gi|947050059|gb|KRG99587.1|//hypothetical protein GLYMA_18G155800 [Glycine max]
Glyma.08G329300.Wm82.a2.v1	1724	481.645	2514.54	2.38425	3.52436e-57	Up	4.68092e-59	GO:0005622//intracellular	GO:0003677//DNA binding	NA	K08065//nuclear transcription Y subunit beta	gi|571474151|ref|XP_006586138.1|//PREDICTED: nuclear transcription factor Y subunit B-3-like [Glycine max]
Glyma.18G093100.Wm82.a2.v1	3689	44.0864	19.2947	-1.19213	0.00341657	Down	0.0011257	NA	NA	NA	K17964//leucine-rich PPR motif-containing protein, mitochondrial	gi|947049187|gb|KRG98715.1|//hypothetical protein GLYMA_18G093100 [Glycine max]
Glyma.18G155400.Wm82.a2.v1	207	3.91833	0.377584	-3.37537	0.0198469	Down	0.00795874	GO:0031224//intrinsic component of membrane;GO:0009534//chloroplast thylakoid	GO:0048037//cofactor binding;GO:0016491//oxidoreductase activity	GO:0022904//respiratory electron transport chain;GO:0051234//establishment of localization	K05576//NAD(P)H-quinone oxidoreductase subunit 4L [EC:1.6.5.3];K05578//NAD(P)H-quinone oxidoreductase subunit 6 [EC:1.6.5.3]	gi|947050055|gb|KRG99583.1|//hypothetical protein GLYMA_18G155400 [Glycine max]
Glyma.19G210500.Wm82.a2.v1	1619	209.063	52.3374	-1.99802	2.02883e-14	Down	1.66573e-15	NA	NA	NA	K14963//COMPASS component SWD3	gi|947046802|gb|KRG96431.1|//hypothetical protein GLYMA_19G210500 [Glycine max]
Glyma.09G055700.Wm82.a2.v1	1755	6.73897	23.0552	1.77449	0.00364789	Up	0.00121072	NA	GO:0032559//adenyl ribonucleotide binding;GO:0004672//protein kinase activity	GO:0006464//cellular protein modification process	K04733//interleukin-1 receptor-associated kinase 4 [EC:2.7.11.1];K04730//interleukin-1 receptor-associated kinase 1 [EC:2.7.11.1]	gi|947088609|gb|KRH37274.1|//hypothetical protein GLYMA_09G055700 [Glycine max]
Glyma.15G051700.Wm82.a2.v1	1538	901.271	2173.39	1.26992	1.5542e-12	Up	1.49721e-13	NA	NA	NA	K14298//mRNA export factor	gi|356558620|ref|XP_003547602.1|//PREDICTED: protein RAE1-like [Glycine max]
Glyma.11G123700.Wm82.a2.v1	1317	52.2398	15.8859	-1.7174	0.00371266	Down	0.00123467	NA	NA	NA	K17964//leucine-rich PPR motif-containing protein, mitochondrial	gi|947080764|gb|KRH29553.1|//hypothetical protein GLYMA_11G123700 [Glycine max]
Glyma.02G147000.Wm82.a2.v1	1230	282.821	575.015	1.02371	2.96014e-07	Up	5.00418e-08	GO:0044424//intracellular part	NA	GO:0006412//translation	K02838//ribosome recycling factor	gi|359806687|ref|NP_001241288.1|//uncharacterized protein LOC100794560 [Glycine max];gi|947123216|gb|KRH71422.1|//hypothetical protein GLYMA_02G147000 [Glycine max];gi|571437981|ref|XP_006574418.1|//PREDICTED: uncharacterized protein LOC100794560 isoform X1 [Glycine max]
Glyma.06G154400.Wm82.a2.v1	983	50.7081	4605.67	6.50505	9.79212e-93	Up	6.05848e-95	NA	NA	NA	K00162//pyruvate dehydrogenase E1 component beta subunit [EC:1.2.4.1]	gi|955324474|ref|XP_014631959.1|//PREDICTED: NAC transcription factor 56-like isoform X2 [Glycine max];gi|356516370|ref|XP_003526868.1|//PREDICTED: NAC transcription factor 25-like isoform X1 [Glycine max]
Glyma.06G197700.Wm82.a2.v1	1198	1.21751	18.9898	3.96322	2.97919e-05	Up	6.70883e-06	NA	NA	NA	K13203//zinc finger RNA-binding protein	gi|955327183|ref|XP_006581982.2|//PREDICTED: uncharacterized protein LOC102666094 [Glycine max]
Glyma.14G223500.Wm82.a2.v1	1982	1866.39	5591.85	1.58308	3.09707e-21	Up	1.59299e-22	GO:0005777//peroxisome	GO:0004601//peroxidase activity;GO:0005506//iron ion binding	GO:0042743//hydrogen peroxide metabolic process;GO:0006950//response to stress	K03781//catalase [EC:1.11.1.6]	gi|351734412|ref|NP_001235974.1|//catalase-3 [Glycine max]
Glyma.02G265900.Wm82.a2.v1	849	5.25992	3303.99	9.29495	7.11865e-92	Up	4.44842e-94	NA	GO:0046872//metal ion binding	NA	NA	gi|351721377|ref|NP_001237975.1|//uncharacterized protein LOC100500687 [Glycine max]
Glyma.06G205600.Wm82.a2.v1	1412	63.8071	16.0727	-1.9891	8.42942e-05	Down	2.04964e-05	GO:0044459//plasma membrane part;GO:0030312//external encapsulating structure	GO:0035251//UDP-glucosyltransferase activity	GO:0045229//external encapsulating structure organization;GO:0009250//glucan biosynthetic process	K13379//reversibly glycosylated polypeptide / UDP-arabinopyranose mutase [EC:2.4.1.- 5.4.99.30]	gi|356516875|ref|XP_003527118.1|//PREDICTED: UDP-arabinopyranose mutase 3 [Glycine max]
Glyma.04G049700.Wm82.a2.v1	2448	23.5493	2.51566	-3.22668	0.000132926	Down	3.34083e-05	NA	NA	NA	K01181//endo-1,4-beta-xylanase [EC:3.2.1.8]	gi|571449206|ref|XP_006578072.1|//PREDICTED: endo-1,4-beta-xylanase A-like [Glycine max]
Glyma.11G026000.Wm82.a2.v1	1815	430.945	1634.04	1.92287	2.16394e-37	Up	5.30632e-39	NA	NA	NA	K13148//integrator complex subunit 11 [EC:3.1.27.-]	gi|356539808|ref|XP_003538385.1|//PREDICTED: E3 ubiquitin-protein ligase At1g12760-like isoform X2 [Glycine max];gi|571486985|ref|XP_006590532.1|//PREDICTED: E3 ubiquitin-protein ligase At1g12760-like isoform X1 [Glycine max]
Glyma.07G270500.Wm82.a2.v1	1806	103.14	43.739	-1.23761	0.00026605	Down	7.05343e-05	NA	NA	NA	NA	gi|356522101|ref|XP_003529688.1|//PREDICTED: TVP38/TMEM64 family membrane protein YdjX [Glycine max]
Glyma.03G237700.Wm82.a2.v1	1614	7.5636	0.447794	-4.07816	0.00264962	Down	0.000851093	NA	NA	NA	K18636//microtubule-binding protein TANGLED1	gi|571446985|ref|XP_006577243.1|//PREDICTED: probable microtubule-binding protein TANGLED [Glycine max]
Glyma.07G062800.Wm82.a2.v1	573	10.0471	0.446364	-4.49242	0.00052513	Down	0.000146881	NA	NA	NA	K19041//E3 ubiquitin-protein ligase RNF38/44 [EC:2.3.2.27]	gi|947099518|gb|KRH48010.1|//hypothetical protein GLYMA_07G062800 [Glycine max]
Glyma.06G010900.Wm82.a2.v1	1202	1398.7	462.327	-1.5971	7.07732e-13	Down	6.60908e-14	NA	NA	NA	NA	gi|356517000|ref|XP_003527178.1|//PREDICTED: uncharacterized protein LOC100805098 [Glycine max]
Glyma.03G144100.Wm82.a2.v1	1197	18.5147	5.21663	-1.82748	0.012589	Down	0.00477723	NA	NA	NA	NA	gi|947118807|gb|KRH67056.1|//hypothetical protein GLYMA_03G144100 [Glycine max];gi|356503478|ref|XP_003520535.1|//PREDICTED: non-structural maintenance of chromosomes element 4 homolog A-like [Glycine max]
Glyma.15G162800.Wm82.a2.v1	958	25.5128	1.02835	-4.63282	2.78989e-05	Down	6.25493e-06	NA	NA	NA	NA	gi|947062996|gb|KRH12257.1|//hypothetical protein GLYMA_15G162800 [Glycine max]
Glyma.10G023100.Wm82.a2.v1	1206	183.916	15.9439	-3.52798	1.63109e-17	Down	1.07174e-18	NA	GO:0016628//oxidoreductase activity, acting on the CH-CH group of donors, NAD or NADP as acceptor;GO:0016772//transferase activity, transferring phosphorus-containing groups	GO:0006796//phosphate-containing compound metabolic process	K13420//LRR receptor-like serine/threonine-protein kinase FLS2 [EC:2.7.11.1]	gi|356536745|ref|XP_003536896.1|//PREDICTED: probably inactive leucine-rich repeat receptor-like protein kinase IMK2 [Glycine max]
Glyma.18G209200.Wm82.a2.v1	1128	92.8285	29.1104	-1.67303	6.70834e-05	Down	1.60196e-05	NA	GO:0004312//fatty acid synthase activity	GO:0008152//metabolic process	K09841//xanthoxin dehydrogenase [EC:1.1.1.288]	gi|356568176|ref|XP_003552289.1|//PREDICTED: short-chain dehydrogenase reductase 2a-like [Glycine max]
Glyma.17G156100.Wm82.a2.v1	1971	80.9432	10.7242	-2.91604	3.60148e-05	Down	8.22456e-06	NA	NA	NA	K13422//transcription factor MYC2	gi|571536846|ref|XP_006600899.1|//PREDICTED: transcription factor bHLH25-like [Glycine max]
Glyma.03G208500.Wm82.a2.v1	1983	234.833	670.347	1.51327	1.29716e-13	Up	1.13563e-14	NA	GO:0003676//nucleic acid binding	NA	K13207//CUG-BP- and ETR3-like factor	gi|947119848|gb|KRH68097.1|//hypothetical protein GLYMA_03G208500 [Glycine max];gi|356505495|ref|XP_003521526.1|//PREDICTED: RNA-binding protein BRN1-like [Glycine max]
Glyma.05G020000.Wm82.a2.v1	237	2.88575	0.353562	-3.02891	0.0439729	Down	0.0195179	GO:0015934//large ribosomal subunit	GO:0005198//structural molecule activity	GO:0010467//gene expression;GO:0003006//developmental process involved in reproduction	K02894//large subunit ribosomal protein L23e	gi|734437746|gb|KHN48750.1|//60S ribosomal protein L23 [Glycine soja]
Glyma.11G227300.Wm82.a2.v1	2114	1252.39	3737.29	1.57731	1.11189e-22	Up	5.27879e-24	NA	NA	NA	K13463//coronatine-insensitive protein 1	gi|351724347|ref|NP_001238590.1|//coronatine-insensitive 1 [Glycine max]
Glyma.14G054300.Wm82.a2.v1	2669	1.52738	14.0401	3.20042	0.00177883	Up	0.000550729	NA	NA	NA	K04733//interleukin-1 receptor-associated kinase 4 [EC:2.7.11.1]	gi|947065736|gb|KRH14879.1|//hypothetical protein GLYMA_14G054300 [Glycine max]
Glyma.04G212300.Wm82.a2.v1	1976	98.1872	24.4683	-2.00462	1.41752e-06	Down	2.61561e-07	NA	NA	NA	K10260//F-box and WD-40 domain protein 7;K01876//aspartyl-tRNA synthetase [EC:6.1.1.12];K08332	gi|356507462|ref|XP_003522485.1|//PREDICTED: U-box domain-containing protein 26-like [Glycine max]
Glyma.04G185500.Wm82.a2.v1	1457	75.191	966.758	3.68452	6.84513e-55	Up	9.61378e-57	NA	NA	NA	NA	gi|356508691|ref|XP_003523088.1|//PREDICTED: uncharacterized protein LOC100796720 isoform X1 [Glycine max];gi|947115269|gb|KRH63571.1|//hypothetical protein GLYMA_04G185500 [Glycine max];gi|947115265|gb|KRH63567.1|//hypothetical protein GLYMA_04G185500 [Glycine max]
Glyma.06G095700.Wm82.a2.v1	1105	102.287	390.996	1.93454	6.84053e-10	Up	8.47308e-11	GO:0043231//intracellular membrane-bounded organelle	GO:0003677//DNA binding;GO:0001071//nucleic acid binding transcription factor activity	GO:0006351//transcription, DNA-templated	K09264//MADS-box transcription factor, plant	gi|358248380|ref|NP_001239872.1|//MADS-box protein SVP-like [Glycine max];gi|947104548|gb|KRH52931.1|//hypothetical protein GLYMA_06G095700 [Glycine max]
Glyma.13G348500.Wm82.a2.v1	2109	33.9284	13.0978	-1.37317	0.0296388	Down	0.0124997	NA	NA	NA	NA	gi|356550420|ref|XP_003543585.1|//PREDICTED: IQ domain-containing protein IQM5 isoform X2 [Glycine max]
Glyma.01G123400.Wm82.a2.v1	2044	33.1562	529.37	3.99693	8.26611e-13	Up	7.77548e-14	GO:0031224//intrinsic component of membrane	GO:0015101//organic cation transmembrane transporter activity	GO:0015696//ammonium transport	K03320//ammonium transporter, Amt family	gi|356496235|ref|XP_003516974.1|//PREDICTED: ammonium transporter 2-like [Glycine max]
Glyma.06G164000.Wm82.a2.v1	519	2.05037	58.9845	4.84638	3.30386e-12	Up	3.2856e-13	NA	NA	NA	NA	gi|734341070|gb|KHN09708.1|//hypothetical protein glysoja_011982 [Glycine soja]
Glyma.03G112000.Wm82.a2.v1	961	21.4251	134.505	2.65028	1.00113e-11	Up	1.04164e-12	NA	NA	NA	K09286//EREBP-like factor	gi|356503258|ref|XP_003520428.1|//PREDICTED: ethylene-responsive transcription factor 2-like [Glycine max]
Glyma.07G223900.Wm82.a2.v1	2835	1.41601	9.96307	2.81476	0.00530811	Up	0.00183191	NA	NA	NA	K15255//ATP-dependent DNA helicase PIF1 [EC:3.6.4.12]	gi|947055455|gb|KRH04908.1|//hypothetical protein GLYMA_17G195200, partial [Glycine max]
Glyma.12G036400.Wm82.a2.v1	2189	849.468	3568.57	2.07071	2.08491e-70	Up	2.03813e-72	NA	GO:0005488//binding	NA	NA	gi|571491931|ref|XP_006592080.1|//PREDICTED: probable transcription factor PosF21 isoform X1 [Glycine max]
Glyma.10G236900.Wm82.a2.v1	1873	334.794	144.212	-1.21508	1.37684e-11	Down	1.45385e-12	NA	NA	NA	K10269//F-box and leucine-rich repeat protein 3;K10268//F-box and leucine-rich repeat protein 2/20	gi|947086616|gb|KRH35337.1|//hypothetical protein GLYMA_10G236900 [Glycine max];gi|356535883|ref|XP_003536472.1|//PREDICTED: F-box/LRR-repeat protein At3g48880-like [Glycine max]
Glyma.14G051500.Wm82.a2.v1	1948	178.167	443.376	1.3153	0.000116615	Up	2.90335e-05	NA	NA	NA	NA	gi|947065689|gb|KRH14832.1|//hypothetical protein GLYMA_14G051500 [Glycine max]
Glyma.20G202300.Wm82.a2.v1	912	926.562	170.06	-2.44584	3.20406e-31	Down	9.99121e-33	NA	NA	NA	K07374//tubulin alpha	gi|947042569|gb|KRG92293.1|//hypothetical protein GLYMA_20G202300 [Glycine max]
Glyma.11G073100.Wm82.a2.v1	3368	467.442	188.152	-1.31289	7.66762e-08	Down	1.20103e-08	NA	NA	NA	K12309//beta-galactosidase [EC:3.2.1.23]	gi|356540789|ref|XP_003538867.1|//PREDICTED: beta-galactosidase 3-like [Glycine max]
Glyma.06G096200.Wm82.a2.v1	2113	6.10802	0.783851	-2.96205	0.0185017	Down	0.00734541	NA	NA	NA	K10395//kinesin family member 4/21/27	gi|734336541|gb|KHN08267.1|//Chromosome-associated kinesin KIF4 [Glycine soja]
Glyma.04G072500.Wm82.a2.v1	1005	18.7956	0.553653	-5.08527	4.71033e-05	Down	1.09647e-05	NA	NA	NA	K05387//glutamate receptor, ionotropic, plant	gi|947113567|gb|KRH61869.1|//hypothetical protein GLYMA_04G072500 [Glycine max]
Glyma.15G134900.Wm82.a2.v1	1920	147.629	7.17188	-4.36348	2.24046e-18	Down	1.3825e-19	NA	NA	NA	NA	gi|356558095|ref|XP_003547343.1|//PREDICTED: probable folate-biopterin transporter 7 [Glycine max]
Glyma.18G018500.Wm82.a2.v1	843	46.7274	6.17621	-2.91947	0.00468241	Down	0.00159377	NA	NA	NA	K15889//prenylcysteine alpha-carboxyl methylesterase [EC:3.1.1.-];K03036//26S proteasome regulatory subunit N6	gi|571541473|ref|XP_006601773.1|//PREDICTED: uncharacterized protein LOC100527053 isoform X1 [Glycine max]
Glyma.04G053100.Wm82.a2.v1	3225	111.136	226.564	1.0276	0.000532964	Up	0.000149245	NA	NA	NA	K17609//nucleoredoxin [EC:1.8.1.8]	gi|955315241|ref|XP_014629964.1|//PREDICTED: U-box domain-containing protein 35-like isoform X2 [Glycine max];gi|356509828|ref|XP_003523647.1|//PREDICTED: U-box domain-containing protein 35-like isoform X1 [Glycine max]
Glyma.04G222500.Wm82.a2.v1	1120	268.264	726.958	1.43822	4.92015e-11	Up	5.45815e-12	NA	NA	NA	NA	gi|955317514|ref|XP_014630389.1|//PREDICTED: uncharacterized protein LOC100809314 [Glycine max]
Glyma.12G017400.Wm82.a2.v1	1748	51.9766	9.52321	-2.44834	6.3395e-05	Down	1.50682e-05	NA	NA	NA	NA	gi|571491686|ref|XP_006592014.1|//PREDICTED: TOM1-like protein 2 [Glycine max]
Glyma.17G055100.Wm82.a2.v1	3155	194.934	21.1088	-3.20707	1.24821e-19	Down	7.06891e-21	NA	NA	NA	K12309//beta-galactosidase [EC:3.2.1.23]	gi|356564794|ref|XP_003550633.1|//PREDICTED: beta-galactosidase-like isoform X1 [Glycine max];gi|955380977|ref|XP_014625553.1|//PREDICTED: beta-galactosidase-like isoform X3 [Glycine max]
Glyma.03G032000.Wm82.a2.v1	1062	63.9543	15.7589	-2.02087	2.59723e-07	Down	4.36443e-08	NA	NA	NA	NA	gi|356506420|ref|XP_003521981.1|//PREDICTED: uncharacterized protein LOC100806103 [Glycine max]
Glyma.06G000800.Wm82.a2.v1	2272	586.905	1395.77	1.24987	1.05774e-11	Up	1.10273e-12	NA	NA	NA	NA	gi|734372943|gb|KHN19968.1|//Transmembrane protein 184C [Glycine soja]
Glyma.18G050200.Wm82.a2.v1	1609	59.2649	18.6189	-1.67041	0.00885271	Down	0.00322976	NA	NA	NA	NA	gi|356569999|ref|XP_003553180.1|//PREDICTED: uncharacterized protein LOC100818023 [Glycine max]
Glyma.11G007900.Wm82.a2.v1	1117	902.585	355.376	-1.34472	4.12385e-09	Down	5.5724e-10	NA	NA	NA	NA	gi|947078883|gb|KRH27672.1|//hypothetical protein GLYMA_11G007900 [Glycine max]
Glyma.14G209000.Wm82.a2.v1	1177	7.26695	387.009	5.73487	1.15504e-51	Up	1.78897e-53	NA	NA	NA	NA	gi|947068113|gb|KRH17256.1|//hypothetical protein GLYMA_14G209000 [Glycine max]
Glyma.07G023500.Wm82.a2.v1	2516	1157.74	16894.8	3.86719	1.90955e-65	Up	2.11481e-67	NA	GO:0032559//adenyl ribonucleotide binding;GO:0004672//protein kinase activity	GO:0006464//cellular protein modification process;GO:0023052//signaling	K07198//5'-AMP-activated protein kinase, catalytic alpha subunit [EC:2.7.11.11]	gi|955329512|ref|XP_014633153.1|//PREDICTED: CBL-interacting serine/threonine-protein kinase 25-like [Glycine max]
Glyma.12G205400.Wm82.a2.v1	1746	3126.25	1121.14	-1.47947	2.41559e-20	Down	1.31171e-21	GO:0031224//intrinsic component of membrane;GO:0019866//organelle inner membrane	NA	GO:0006810//transport	K05863//solute carrier family 25 (mitochondrial adenine nucleotide translocator), member 4/5/6/31	gi|356543845|ref|XP_003540370.1|//PREDICTED: ADP,ATP carrier protein 3, mitochondrial [Glycine max]
Glyma.14G089700.Wm82.a2.v1	354	2.19045	13.1972	2.59093	0.00174672	Up	0.000539961	NA	NA	NA	K00430//peroxidase [EC:1.11.1.7]	gi|947066318|gb|KRH15461.1|//hypothetical protein GLYMA_14G089700 [Glycine max]
Glyma.17G053700.Wm82.a2.v1	1953	63.2649	238.494	1.91448	1.08988e-05	Up	2.28639e-06	NA	NA	NA	K09419//heat shock transcription factor, other eukaryote	gi|356561927|ref|XP_003549228.1|//PREDICTED: heat stress transcription factor A-2-like [Glycine max]
Glyma.17G044000.Wm82.a2.v1	5457	726.005	1507.65	1.05425	1.11235e-12	Up	1.05802e-13	NA	NA	NA	K13462//guanine nucleotide-exchange factor	gi|571533619|ref|XP_006600423.1|//PREDICTED: brefeldin A-inhibited guanine nucleotide-exchange protein 5-like [Glycine max];gi|947053074|gb|KRH02527.1|//hypothetical protein GLYMA_17G044000 [Glycine max]
Glyma.10G081900.Wm82.a2.v1	1302	86.3187	1293.19	3.90512	6.91913e-20	Up	3.86426e-21	NA	NA	NA	K10260//F-box and WD-40 domain protein 7;K01876//aspartyl-tRNA synthetase [EC:6.1.1.12];K08332	gi|356537196|ref|XP_003537115.1|//PREDICTED: E3 ubiquitin-protein ligase PUB23-like [Glycine max]
Glyma.08G275900.Wm82.a2.v1	1934	44.8474	16.9267	-1.40572	0.000463893	Down	0.000128391	NA	NA	NA	K15032//mTERF domain-containing protein, mitochondrial	gi|571473372|ref|XP_006585906.1|//PREDICTED: uncharacterized protein LOC102670177 [Glycine max]
Glyma.15G025900.Wm82.a2.v1	2162	513.652	2038.08	1.98835	4.51602e-31	Up	1.41754e-32	NA	GO:0032559//adenyl ribonucleotide binding;GO:0004672//protein kinase activity	GO:0006464//cellular protein modification process	K02218//casein kinase 1 [EC:2.7.11.1]	gi|571514138|ref|XP_006597037.1|//PREDICTED: uncharacterized protein LOC100795570 isoform X1 [Glycine max]
Glyma.18G008300.Wm82.a2.v1	2958	262.795	608.267	1.21077	1.44145e-08	Up	2.06372e-09	NA	NA	NA	K08332	gi|571542063|ref|XP_003551504.2|//PREDICTED: U-box domain-containing protein 45-like [Glycine max]
Glyma.03G240700.Wm82.a2.v1	1430	171.02	26.7944	-2.67416	2.03464e-14	Down	1.67092e-15	NA	NA	NA	K16569//gamma-tubulin complex component 2	gi|571447031|ref|XP_006577260.1|//PREDICTED: uncharacterized protein LOC100779008 [Glycine max]
Glyma.17G016200.Wm82.a2.v1	1890	198.069	923.428	2.22099	7.34023e-47	Up	1.33368e-48	NA	NA	NA	K17757//ATP-dependent NAD(P)H-hydrate dehydratase [EC:4.2.1.93]	gi|571532209|ref|XP_006600210.1|//PREDICTED: uncharacterized protein LOC100808704 isoform X1 [Glycine max]
Glyma.06G082000.Wm82.a2.v1	2382	1101.57	66.366	-4.05298	3.2905e-29	Down	1.10615e-30	NA	NA	NA	K11996//adenylyltransferase and sulfurtransferase [EC:2.7.7.80 2.8.1.11]	gi|356518316|ref|XP_003527825.1|//PREDICTED: uncharacterized protein LOC100810784 [Glycine max]
Glyma.06G250600.Wm82.a2.v1	765	17.6118	55.8511	1.66504	0.00561403	Up	0.00194919	NA	NA	NA	K13484//5-hydroxyisourate hydrolase / 2-oxo-4-hydroxy-4-carboxy-5-ureidoimidazoline decarboxylase [EC:3.5.2.17 4.1.1.97];K04077//chaperonin GroEL;K06662//cell cycle checkpoint protein	gi|947106992|gb|KRH55375.1|//hypothetical protein GLYMA_06G250600 [Glycine max]
Glyma.11G210100.Wm82.a2.v1	2049	403.84	1180.11	1.54707	7.31962e-14	Up	6.28888e-15	NA	NA	NA	K03126//transcription initiation factor TFIID subunit 12	gi|356548409|ref|XP_003542594.1|//PREDICTED: transcription initiation factor TFIID subunit 12-like [Glycine max]
Glyma.17G020000.Wm82.a2.v1	2337	66.8119	15.8723	-2.07359	3.8503e-07	Down	6.60985e-08	NA	NA	NA	NA	gi|734319377|gb|KHN03417.1|//hypothetical protein glysoja_004443 [Glycine soja]
Glyma.02G062600.Wm82.a2.v1	1425	167.006	6.98235	-4.58004	3.42042e-16	Down	2.4612e-17	NA	GO:0016787//hydrolase activity	GO:0044238//primary metabolic process	K01188//beta-glucosidase [EC:3.2.1.21];K00679//phospholipid:diacylglycerol acyltransferase [EC:2.3.1.158];K01206//alpha-L-fucosidase [EC:3.2.1.51];K10960//geranylgeranyl diphosphate/geranylgeranyl-bacteriochlorophyllide a reductase [EC:1.3.1.83 1.3.1.111]	gi|356498499|ref|XP_003518088.1|//PREDICTED: GDSL esterase/lipase At2g23540 [Glycine max]
Glyma.08G031700.Wm82.a2.v1	2549	30.0003	123.981	2.04707	4.00229e-07	Up	6.8807e-08	NA	NA	NA	K00850//6-phosphofructokinase 1 [EC:2.7.1.11]	gi|356527742|ref|XP_003532467.1|//PREDICTED: ATP-dependent 6-phosphofructokinase 3-like [Glycine max]
Glyma.06G293400.Wm82.a2.v1	1131	196.463	3209.38	4.02997	1.77076e-75	Up	1.53017e-77	NA	GO:0046914//transition metal ion binding	NA	K10666//E3 ubiquitin-protein ligase RNF5 [EC:2.3.2.27]	gi|359806926|ref|NP_001241324.1|//uncharacterized protein LOC100786373 [Glycine max]
Glyma.06G176200.Wm82.a2.v1	1890	1272.38	29.9442	-5.40912	9.74501e-38	Down	2.36551e-39	NA	GO:0005506//iron ion binding;GO:0016491//oxidoreductase activity	GO:0008152//metabolic process	K00517;K07408//cytochrome P450 family 1 subfamily A polypeptide 1 [EC:1.14.14.1]	gi|356516619|ref|XP_003526991.1|//PREDICTED: cytochrome P450 71A1-like [Glycine max]
Glyma.12G153000.Wm82.a2.v1	1137	310.826	103.071	-1.59246	8.51406e-11	Down	9.64522e-12	NA	GO:0016832//aldehyde-lyase activity	GO:0006007//glucose catabolic process	K01623//fructose-bisphosphate aldolase, class I [EC:4.1.2.13]	gi|947077274|gb|KRH26114.1|//hypothetical protein GLYMA_12G153000 [Glycine max]
Glyma.07G254400.Wm82.a2.v1	1056	97.9022	210.062	1.1014	3.85028e-07	Up	6.60903e-08	NA	NA	NA	K10268//F-box and leucine-rich repeat protein 2/20	gi|947102487|gb|KRH50979.1|//hypothetical protein GLYMA_07G254400 [Glycine max]
Glyma.01G194200.Wm82.a2.v1	2433	966.397	411.878	-1.2304	8.09579e-06	Down	1.66481e-06	NA	NA	NA	K14494//DELLA protein	gi|356496989|ref|XP_003517347.1|//PREDICTED: protein SHORT-ROOT-like [Glycine max]
Glyma.05G047600.Wm82.a2.v1	2435	237.494	111.101	-1.09601	6.51868e-05	Down	1.5529e-05	NA	NA	NA	K11650//SWI/SNF-related matrix-associated actin-dependent regulator of chromatin subfamily D	gi|356513671|ref|XP_003525534.1|//PREDICTED: SWI/SNF complex component SNF12 homolog [Glycine max]
Glyma.09G131800.Wm82.a2.v1	1227	235.891	97.6301	-1.27272	4.1903e-10	Down	5.06676e-11	NA	NA	NA	NA	gi|356530820|ref|XP_003533978.1|//PREDICTED: glutaminyl-peptide cyclotransferase-like [Glycine max]
Glyma.13G250800.Wm82.a2.v1	2025	43.3774	1.70609	-4.66818	4.05505e-09	Down	5.47693e-10	NA	NA	NA	NA	gi|955359635|ref|XP_014621429.1|//PREDICTED: uncharacterized protein LOC100807216 [Glycine max]
Glyma.02G300300.Wm82.a2.v1	1974	65.1416	30.4424	-1.0975	0.00133646	Down	0.000403076	NA	NA	NA	NA	gi|356501638|ref|XP_003519631.1|//PREDICTED: protein TIC 20-v, chloroplastic-like [Glycine max]
Glyma.02G303400.Wm82.a2.v1	1792	177.373	4073.9	4.52155	9.48984e-85	Up	6.90875e-87	NA	NA	NA	K02259//cytochrome c oxidase assembly protein subunit 15	gi|356501669|ref|XP_003519646.1|//PREDICTED: cytochrome c oxidase assembly protein COX15-like [Glycine max]
Glyma.08G037600.Wm82.a2.v1	2471	35.8519	16.93	-1.08247	0.0129024	Down	0.00490971	NA	NA	NA	K18213//proteinaceous RNase P [EC:3.1.26.5]	gi|356527775|ref|XP_003532483.1|//PREDICTED: proteinaceous RNase P 1, chloroplastic/mitochondrial-like isoform X1 [Glycine max];gi|947092969|gb|KRH41554.1|//hypothetical protein GLYMA_08G037600 [Glycine max]
Glyma.05G163300.Wm82.a2.v1	1396	25.5484	5.78917	-2.1418	0.00255056	Down	0.000816383	NA	NA	NA	K17604//zinc finger SWIM domain-containing protein 3;K01188//beta-glucosidase [EC:3.2.1.21];K00679//phospholipid:diacylglycerol acyltransferase [EC:2.3.1.158];K01206//alpha-L-fucosidase [EC:3.2.1.51];K10960//geranylgeranyl diphosphate/geranylgeranyl-bacteriochlorophyllide a reductase [EC:1.3.1.83 1.3.1.111]	gi|571455803|ref|XP_006580187.1|//PREDICTED: GDSL esterase/lipase At1g29670-like isoform X1 [Glycine max]
Glyma.04G115700.Wm82.a2.v1	3612	223.354	58.4266	-1.93464	2.74424e-06	Down	5.2578e-07	NA	NA	NA	K13415//protein brassinosteroid insensitive 1 [EC:2.7.10.1 2.7.11.1]	gi|955316112|ref|XP_014630115.1|//PREDICTED: LOW QUALITY PROTEIN: receptor-like protein kinase BRI1-like 3 [Glycine max]
Glyma.17G135800.Wm82.a2.v1	657	264.575	703.61	1.4111	6.83465e-06	Up	1.38897e-06	NA	NA	NA	K14423//4,4-dimethyl-9beta,19-cyclopropylsterol-4alpha-methyl oxidase [EC:1.14.13.72]	gi|947054588|gb|KRH04041.1|//hypothetical protein GLYMA_17G135800 [Glycine max]
Glyma.02G026400.Wm82.a2.v1	1242	63.8994	608.609	3.25164	1.09971e-24	Up	4.64486e-26	NA	NA	NA	NA	gi|571438460|ref|XP_003519789.2|//PREDICTED: protein COFACTOR ASSEMBLY OF COMPLEX C SUBUNIT B CCB4, chloroplastic [Glycine max]
Glyma.16G080000.Wm82.a2.v1	799	52.885	4.64401	-3.50941	7.42035e-08	Down	1.16046e-08	NA	NA	NA	NA	gi|947057893|gb|KRH07299.1|//hypothetical protein GLYMA_16G080000 [Glycine max]
Glyma.01G006700.Wm82.a2.v1	2727	105.269	378.874	1.84764	1.59052e-17	Up	1.04387e-18	NA	NA	NA	K01301//N-acetylated-alpha-linked acidic dipeptidase [EC:3.4.17.21]	gi|571433534|ref|XP_006572934.1|//PREDICTED: probable glutamate carboxypeptidase 2 isoform X1 [Glycine max];gi|571433536|ref|XP_006572935.1|//PREDICTED: probable glutamate carboxypeptidase 2 isoform X2 [Glycine max];gi|955301508|ref|XP_014620079.1|//PREDICTED: probable glutamate carboxypeptidase 2 isoform X3 [Glycine max]
Glyma.18G287200.Wm82.a2.v1	1040	218.398	2500.25	3.51704	7.30024e-32	Up	2.20868e-33	GO:0044464//cell part	GO:0046914//transition metal ion binding	NA	K14841//ribosome biogenesis protein NSA1;K05747//Wiskott-Aldrich syndrome protein	gi|356568969|ref|XP_003552680.1|//PREDICTED: zinc finger protein ZAT11-like [Glycine max]
Glyma.06G123100.Wm82.a2.v1	1978	45.7491	11.8457	-1.94938	0.000570535	Down	0.00016086	NA	NA	NA	NA	gi|356518603|ref|XP_003527968.1|//PREDICTED: protein LAZ1 homolog 1-like isoform X1 [Glycine max]
Glyma.07G090500.Wm82.a2.v1	1473	3.23962	12.7597	1.97769	0.0121387	Up	0.00458731	NA	NA	NA	NA	gi|571465575|ref|XP_003528943.2|//PREDICTED: uncharacterized protein LOC100799970 [Glycine max]
Glyma.08G129600.Wm82.a2.v1	2133	194.988	705.872	1.85602	4.70111e-11	Up	5.20543e-12	NA	NA	NA	K03294//basic amino acid/polyamine antiporter, APA family	gi|356525397|ref|XP_003531311.1|//PREDICTED: cationic amino acid transporter 1-like [Glycine max]
Glyma.12G069300.Wm82.a2.v1	1431	822.073	163.842	-2.32696	1.27297e-11	Down	1.34016e-12	NA	NA	NA	NA	gi|356542533|ref|XP_003539721.1|//PREDICTED: fasciclin-like arabinogalactan protein 12 [Glycine max]
Glyma.19G062700.Wm82.a2.v1	856	28.8501	2.92593	-3.30161	1.70759e-05	Down	3.69106e-06	NA	NA	NA	NA	gi|947044477|gb|KRG94106.1|//hypothetical protein GLYMA_19G062700 [Glycine max]
Glyma.15G055600.Wm82.a2.v1	2872	281.071	863	1.61843	1.81002e-13	Up	1.6018e-14	GO:0044464//cell part	NA	GO:0030001//metal ion transport	K03319//divalent anion:Na+ symporter, DASS family	gi|356557571|ref|XP_003547089.1|//PREDICTED: dicarboxylate transporter 2.1, chloroplastic-like [Glycine max]
Glyma.02G220500.Wm82.a2.v1	2846	68.0274	257.893	1.92258	2.25113e-06	Up	4.25964e-07	NA	NA	NA	NA	gi|955309754|ref|XP_014628041.1|//PREDICTED: membrane protein of ER body-like protein [Glycine max]
Glyma.13G352500.Wm82.a2.v1	2387	207.341	97.8786	-1.08294	0.000148922	Down	3.78171e-05	NA	NA	NA	K00599//methyltransferase-like protein 6 [EC:2.1.1.-];K15332//tRNA (uracil-5-)-methyltransferase [EC:2.1.1.-]	gi|356547359|ref|XP_003542081.1|//PREDICTED: uncharacterized RNA methyltransferase PG_1095 [Glycine max]
Glyma.17G200900.Wm82.a2.v1	818	67.3147	204.207	1.60104	2.74901e-07	Up	4.63421e-08	NA	NA	NA	K07973//guanine nucleotide-binding protein subunit gamma, other;K03320//ammonium transporter, Amt family	gi|947055540|gb|KRH04993.1|//hypothetical protein GLYMA_17G200900 [Glycine max];gi|955378070|ref|XP_014624885.1|//PREDICTED: guanine nucleotide-binding protein subunit gamma 2-like [Glycine max]
Glyma.06G045700.Wm82.a2.v1	1047	50.8032	3.40004	-3.90129	6.34115e-09	Down	8.74249e-10	NA	NA	NA	NA	gi|947103703|gb|KRH52086.1|//hypothetical protein GLYMA_06G045700 [Glycine max]
Glyma.19G199400.Wm82.a2.v1	1386	103.467	565.963	2.45153	8.6714e-40	Up	1.97971e-41	NA	NA	NA	NA	gi|947046629|gb|KRG96258.1|//hypothetical protein GLYMA_19G199400 [Glycine max]
Glyma.10G244000.Wm82.a2.v1	2267	168.472	43.2181	-1.9628	8.61906e-06	Down	1.77952e-06	NA	NA	NA	K09419//heat shock transcription factor, other eukaryote	gi|356535960|ref|XP_003536509.1|//PREDICTED: heat stress transcription factor A-6b [Glycine max]
Glyma.08G072400.Wm82.a2.v1	3373	192.247	720.112	1.90526	3.29342e-16	Up	2.36709e-17	GO:0031224//intrinsic component of membrane	GO:0043169//cation binding;GO:0032559//adenyl ribonucleotide binding;GO:0043682//copper-transporting ATPase activity	GO:0035434//copper ion transmembrane transport;GO:0009206//purine ribonucleoside triphosphate biosynthetic process	K01533//Cu2+-exporting ATPase [EC:3.6.3.4]	gi|947093571|gb|KRH42156.1|//hypothetical protein GLYMA_08G072400 [Glycine max];gi|571470308|ref|XP_006584981.1|//PREDICTED: copper-transporting ATPase PAA1, chloroplastic [Glycine max];gi|947093572|gb|KRH42157.1|//hypothetical protein GLYMA_08G072400 [Glycine max]
Glyma.03G203400.Wm82.a2.v1	925	70.531	4.57803	-3.94546	3.51543e-12	Down	3.5076e-13	NA	NA	NA	K19041//E3 ubiquitin-protein ligase RNF38/44 [EC:2.3.2.27];K10664//E3 ubiquitin-protein ligase ATL6/9/15/31/42/55 [EC:2.3.2.27]	gi|356503859|ref|XP_003520719.1|//PREDICTED: RING-H2 finger protein ATL70-like [Glycine max]
Glyma.02G203900.Wm82.a2.v1	2429	145.493	66.2004	-1.13604	2.52318e-06	Down	4.80646e-07	NA	GO:0003905//alkylbase DNA N-glycosylase activity	GO:0006281//DNA repair	K01246//DNA-3-methyladenine glycosylase I [EC:3.2.2.20]	gi|356500655|ref|XP_003519147.1|//PREDICTED: probable GMP synthase [glutamine-hydrolyzing] [Glycine max]
Glyma.02G219900.Wm82.a2.v1	539	42.307	8.34901	-2.34122	0.000179198	Down	4.60746e-05	NA	NA	NA	NA	gi|947124350|gb|KRH72556.1|//hypothetical protein GLYMA_02G219900 [Glycine max]
Glyma.15G099500.Wm82.a2.v1	2122	152.314	432.595	1.50597	0.0047305	Up	0.00161179	NA	NA	NA	K08150//MFS transporter, SP family, solute carrier family 2 (myo-inositol transporter), member 13;K08145//MFS transporter, SP family, solute carrier family 2 (facilitated glucose transporter), member 8	gi|571517491|ref|XP_003547222.2|//PREDICTED: sugar transporter ERD6-like 16 isoform X1 [Glycine max]
Glyma.15G066400.Wm82.a2.v1	1693	81.4115	20.515	-1.98855	3.13118e-07	Down	5.3114e-08	GO:0044464//cell part	GO:0015932//nucleobase-containing compound transmembrane transporter activity	GO:0015931//nucleobase-containing compound transport	K15014//solute carrier family 29 (equilibrative nucleoside transporter), member 1/2/3	gi|356557652|ref|XP_003547129.1|//PREDICTED: equilibrative nucleotide transporter 3 [Glycine max]
Glyma.13G275600.Wm82.a2.v1	1611	7.83624	36.5026	2.21977	1.11658e-05	Up	2.34517e-06	NA	NA	NA	K03327//multidrug resistance protein, MATE family	gi|947073173|gb|KRH22064.1|//hypothetical protein GLYMA_13G275600 [Glycine max]
Glyma.19G003300.Wm82.a2.v1	1877	606.275	184.734	-1.71452	4.63256e-08	Down	7.06139e-09	NA	GO:0003824//catalytic activity;GO:0005488//binding	GO:0044238//primary metabolic process	K01792//glucose-6-phosphate 1-epimerase [EC:5.1.3.15]	gi|571553176|ref|XP_006603785.1|//PREDICTED: putative glucose-6-phosphate 1-epimerase isoform X1 [Glycine max];gi|356573680|ref|XP_003554985.1|//PREDICTED: putative glucose-6-phosphate 1-epimerase isoform X2 [Glycine max]
Glyma.11G093600.Wm82.a2.v1	2178	297.59	73.871	-2.01024	3.04851e-09	Down	4.06401e-10	GO:0044424//intracellular part	GO:0043169//cation binding;GO:0016301//kinase activity	GO:0006796//phosphate-containing compound metabolic process	K00858//NAD+ kinase [EC:2.7.1.23]	gi|356538479|ref|XP_003537731.1|//PREDICTED: NAD(H) kinase 1 [Glycine max]
Glyma.17G088500.Wm82.a2.v1	1914	124.566	278.675	1.16167	0.00468317	Up	0.00159412	GO:0031224//intrinsic component of membrane	NA	GO:0051234//establishment of localization	K15283//solute carrier family 35, member E1	gi|356564996|ref|XP_003550731.1|//PREDICTED: triose phosphate/phosphate translocator, non-green plastid, chloroplastic-like [Glycine max]
Glyma.09G137900.Wm82.a2.v1	1809	2.8723	0.362748	-2.98516	0.0485091	Down	0.0218395	NA	NA	NA	NA	gi|947089806|gb|KRH38471.1|//hypothetical protein GLYMA_09G137900 [Glycine max]
Glyma.07G090100.Wm82.a2.v1	2377	164.698	82.2886	-1.00105	2.50252e-05	Down	5.56527e-06	NA	NA	NA	K11450//lysine-specific histone demethylase 1A [EC:1.-.-.-]	gi|571468249|ref|XP_006584188.1|//PREDICTED: lysine-specific histone demethylase 1 homolog 1-like [Glycine max]
Glyma.05G019500.Wm82.a2.v1	1351	215.682	40.6269	-2.4084	1.91093e-11	Down	2.04304e-12	NA	NA	NA	K09650//rhomboid-like protein [EC:3.4.21.105]	gi|356513475|ref|XP_003525439.1|//PREDICTED: RHOMBOID-like protein 12, mitochondrial [Glycine max]
Glyma.02G007800.Wm82.a2.v1	2811	101.884	29.0275	-1.81144	1.06584e-07	Down	1.69873e-08	NA	GO:0048037//cofactor binding	NA	K11717//cysteine desulfurase / selenocysteine lyase [EC:2.8.1.7 4.4.1.16]	gi|571438240|ref|XP_003519732.2|//PREDICTED: L-cysteine desulfhydrase-like [Glycine max]
Glyma.08G041300.Wm82.a2.v1	1282	692.911	1836.39	1.40613	5.99938e-21	Up	3.14643e-22	NA	NA	NA	NA	gi|571468891|ref|XP_006584491.1|//PREDICTED: uncharacterized protein LOC100306293 isoform X1 [Glycine max]
Glyma.10G068700.Wm82.a2.v1	1369	108.391	44.1968	-1.29423	0.000274212	Down	7.28907e-05	NA	NA	NA	NA	gi|356533709|ref|XP_003535402.1|//PREDICTED: OPA3-like protein [Glycine max]
Glyma.06G157600.Wm82.a2.v1	1012	119.654	56.52	-1.08203	0.000290241	Down	7.74627e-05	NA	NA	NA	NA	gi|356518804|ref|XP_003528067.1|//PREDICTED: uncharacterized protein LOC100820243 [Glycine max]
Glyma.15G173500.Wm82.a2.v1	1467	390.748	801.362	1.03622	3.98214e-09	Up	5.36968e-10	NA	NA	GO:0006810//transport	K12191//charged multivesicular body protein 2A	gi|571475478|ref|XP_006586647.1|//PREDICTED: uncharacterized protein LOC100526885 isoform X1 [Glycine max]
Glyma.14G085000.Wm82.a2.v1	2782	153.062	40.9303	-1.90287	5.75518e-10	Down	7.0646e-11	NA	NA	NA	NA	gi|571508345|ref|XP_006595979.1|//PREDICTED: uncharacterized protein LOC100788520 isoform X2 [Glycine max];gi|955362139|ref|XP_006595978.2|//PREDICTED: uncharacterized protein LOC100788520 isoform X1 [Glycine max]
Glyma.06G285300.Wm82.a2.v1	1272	153.035	654.106	2.09566	7.32298e-15	Up	5.81301e-16	NA	GO:0032561//guanyl ribonucleotide binding	GO:0006810//transport;GO:0035556//intracellular signal transduction	K07904//Ras-related protein Rab-11A	gi|356517446|ref|XP_003527398.1|//PREDICTED: ras-related protein RABA1f-like [Glycine max]
Glyma.04G043100.Wm82.a2.v1	684	5.50576	43.9174	2.99578	2.8952e-08	Up	4.30208e-09	NA	NA	NA	NA	gi|351725211|ref|NP_001238364.1|//uncharacterized protein LOC100500455 precursor [Glycine max]
Glyma.17G220900.Wm82.a2.v1	1130	161.799	40.6653	-1.99234	1.38595e-05	Down	2.95209e-06	NA	NA	NA	NA	gi|351720797|ref|NP_001238212.1|//uncharacterized protein LOC100306141 [Glycine max]
Glyma.02G131400.Wm82.a2.v1	1396	0.340833	6.56823	4.26837	0.00159426	Up	0.000488552	NA	NA	NA	NA	gi|734415037|gb|KHN37517.1|//Pectinesterase inhibitor [Glycine soja]
Glyma.07G144600.Wm82.a2.v1	1151	54.5229	9.31453	-2.54931	4.49141e-08	Down	6.83142e-09	NA	NA	NA	NA	gi|947050625|gb|KRH00154.1|//hypothetical protein GLYMA_18G196300 [Glycine max]
Glyma.06G315300.Wm82.a2.v1	1424	88.8437	178.305	1.005	1.31555e-06	Up	2.41795e-07	NA	GO:0016772//transferase activity, transferring phosphorus-containing groups	GO:0006796//phosphate-containing compound metabolic process	K08880//serine/threonine kinase 19 [EC:2.7.11.1]	gi|571495881|ref|XP_006593421.1|//PREDICTED: uncharacterized protein LOC100787443 isoform X1 [Glycine max];gi|571495885|ref|XP_006593423.1|//PREDICTED: uncharacterized protein LOC100787443 isoform X2 [Glycine max]
Glyma.09G025400.Wm82.a2.v1	5418	176.338	83.6015	-1.07674	0.000750854	Down	0.000215943	NA	NA	NA	K11592//endoribonuclease Dicer [EC:3.1.26.-]	gi|356533095|ref|XP_003535104.1|//PREDICTED: endoribonuclease Dicer homolog 2-like [Glycine max]
Glyma.16G031600.Wm82.a2.v1	7073	498.175	1230.37	1.30437	3.44005e-05	Up	7.82749e-06	NA	NA	NA	K13459//disease resistance protein RPS2	gi|947057169|gb|KRH06575.1|//hypothetical protein GLYMA_16G031600 [Glycine max];gi|947057171|gb|KRH06577.1|//hypothetical protein GLYMA_16G031700 [Glycine max];gi|947057170|gb|KRH06576.1|//hypothetical protein GLYMA_16G031600 [Glycine max]
Glyma.04G041100.Wm82.a2.v1	609	17.7134	49.0765	1.47019	0.000455076	Up	0.000125773	NA	NA	NA	K03575//A/G-specific adenine glycosylase [EC:3.2.2.-];K02923//large subunit ribosomal protein L38e;K17872//NADH:ubiquinone reductase (non-electrogenic) [EC:1.6.5.9];K13258//2-hydroxyisoflavanone dehydratase [EC:4.2.1.105]	gi|947113028|gb|KRH61330.1|//hypothetical protein GLYMA_04G041100 [Glycine max]
Glyma.08G012900.Wm82.a2.v1	571	6.82523	917.843	7.07123	1.35486e-78	Up	1.09533e-80	NA	NA	NA	NA	gi|734363777|gb|KHN16838.1|//hypothetical protein glysoja_002935 [Glycine soja]
Glyma.01G218400.Wm82.a2.v1	1953	230.235	1207.67	2.39105	9.03481e-25	Up	3.80301e-26	NA	NA	NA	K13667//protein glucosyltransferase [EC:2.4.1.-]	gi|571436469|ref|XP_006573770.1|//PREDICTED: O-glucosyltransferase rumi homolog [Glycine max]
Glyma.15G082400.Wm82.a2.v1	987	38.9591	649.253	4.05875	5.18766e-42	Up	1.09128e-43	NA	GO:0046914//transition metal ion binding;GO:0003676//nucleic acid binding	NA	K16222//Dof zinc finger protein DOF5.5	gi|356555418|ref|XP_003546029.1|//PREDICTED: dof zinc finger protein DOF1.5-like isoform X2 [Glycine max]
Glyma.14G105500.Wm82.a2.v1	1546	170.862	446.036	1.38433	2.46406e-09	Up	3.24777e-10	NA	NA	NA	K06638//mitotic spindle assembly checkpoint protein MAD1;K09377//cysteine and glycine-rich protein	gi|955364713|ref|XP_014622650.1|//PREDICTED: uncharacterized protein LOC100796601 [Glycine max]
Glyma.07G246300.Wm82.a2.v1	2696	1040.67	4772.41	2.1972	2.03054e-35	Up	5.40215e-37	NA	GO:0048037//cofactor binding;GO:0003824//catalytic activity	GO:0032787//monocarboxylic acid metabolic process	K10527//enoyl-CoA hydratase/3-hydroxyacyl-CoA dehydrogenase [EC:4.2.1.17 1.1.1.35 1.1.1.211]	gi|356521845|ref|XP_003529561.1|//PREDICTED: peroxisomal fatty acid beta-oxidation multifunctional protein MFP2-like [Glycine max]
Glyma.12G159000.Wm82.a2.v1	2154	377.153	186.634	-1.01494	1.0781e-06	Down	1.95662e-07	NA	NA	NA	K00873//pyruvate kinase [EC:2.7.1.40]	gi|947077362|gb|KRH26202.1|//hypothetical protein GLYMA_12G159000 [Glycine max]
Glyma.15G057300.Wm82.a2.v1	835	1236.88	120.269	-3.36237	6.48017e-13	Down	6.03407e-14	NA	NA	NA	NA	gi|947061333|gb|KRH10594.1|//hypothetical protein GLYMA_15G057300 [Glycine max]
Glyma.08G324500.Wm82.a2.v1	2833	28.8538	10.955	-1.39717	0.0228358	Down	0.00930282	NA	NA	NA	K01126//glycerophosphoryl diester phosphodiesterase [EC:3.1.4.46]	gi|356524319|ref|XP_003530777.1|//PREDICTED: glycerophosphodiester phosphodiesterase GDPDL3-like isoform X1 [Glycine max]
Glyma.16G188300.Wm82.a2.v1	2655	8.21795	0.516565	-3.99176	0.00395132	Down	0.00132243	NA	NA	NA	K13466//EIX receptor 1/2	gi|947059598|gb|KRH09004.1|//hypothetical protein GLYMA_16G188300, partial [Glycine max]
Glyma.14G089400.Wm82.a2.v1	3110	110.474	243.308	1.13908	6.29207e-07	Up	1.10872e-07	NA	NA	NA	K15979//staphylococcal nuclease domain-containing protein 1;K05016//chloride channel 7	gi|571508521|ref|XP_006596000.1|//PREDICTED: uncharacterized protein LOC100809744 [Glycine max]
Glyma.04G156300.Wm82.a2.v1	2152	421.108	1083.31	1.36318	1.20795e-14	Up	9.71832e-16	NA	NA	NA	NA	gi|356508392|ref|XP_003522941.1|//PREDICTED: uncharacterized protein LOC100807349 [Glycine max]
Glyma.17G066000.Wm82.a2.v1	817	188.621	13.3396	-3.82171	8.39073e-23	Down	3.94548e-24	NA	NA	GO:0006950//response to stress	K13449//pathogenesis-related protein 1	gi|734365191|gb|KHN17570.1|//Pathogenesis-related protein PR-1 [Glycine soja]
Glyma.16G146500.Wm82.a2.v1	2325	504.649	2787.3	2.46551	1.32881e-32	Up	3.91617e-34	NA	GO:0016454//C-palmitoyltransferase activity;GO:0048037//cofactor binding	GO:0008152//metabolic process	K00654//serine palmitoyltransferase [EC:2.3.1.50]	gi|356559480|ref|XP_003548027.1|//PREDICTED: long chain base biosynthesis protein 2a-like [Glycine max]
Glyma.19G007600.Wm82.a2.v1	1415	51.9086	17.4134	-1.57578	0.000123774	Down	3.0969e-05	NA	NA	NA	NA	gi|955387150|ref|XP_006603809.2|//PREDICTED: uncharacterized protein LOC102669230 [Glycine max]
Glyma.03G255100.Wm82.a2.v1	1603	276.625	584.434	1.07911	3.5522e-10	Up	4.2615e-11	NA	GO:0003824//catalytic activity;GO:0005488//binding	GO:0044238//primary metabolic process	K01792//glucose-6-phosphate 1-epimerase [EC:5.1.3.15]	gi|356506036|ref|XP_003521794.1|//PREDICTED: putative glucose-6-phosphate 1-epimerase isoform X1 [Glycine max]
Glyma.12G014200.Wm82.a2.v1	1447	64.4705	29.9678	-1.10523	0.00398416	Down	0.001334	NA	GO:0016741//transferase activity, transferring one-carbon groups	GO:0006730//one-carbon metabolic process	K05928//tocopherol O-methyltransferase [EC:2.1.1.95]	gi|734432881|gb|KHN46487.1|//Putative tocopherol O-methyltransferase, chloroplastic [Glycine soja];gi|947075135|gb|KRH23975.1|//hypothetical protein GLYMA_12G014200 [Glycine max]
Glyma.15G273300.Wm82.a2.v1	1069	13.01	3.61012	-1.8495	0.0358427	Down	0.015487	GO:0009523//photosystem II	GO:0046872//metal ion binding	GO:0044237//cellular metabolic process	NA	gi|356557150|ref|XP_003546881.1|//PREDICTED: thylakoid lumenal 19 kDa protein, chloroplastic-like [Glycine max]
Glyma.17G078700.Wm82.a2.v1	2175	113.275	1557.17	3.78102	1.67083e-28	Up	5.79594e-30	NA	NA	NA	K07466//replication factor A1	gi|571534682|ref|XP_006600581.1|//PREDICTED: replication protein A 70 kDa DNA-binding subunit B [Glycine max]
Glyma.06G079000.Wm82.a2.v1	731	3.99619	13.5197	1.75837	0.0171528	Up	0.00675173	NA	NA	NA	NA	gi|734366791|gb|KHN18224.1|//hypothetical protein glysoja_025114 [Glycine soja];gi|947104245|gb|KRH52628.1|//hypothetical protein GLYMA_06G079000 [Glycine max]
Glyma.20G092400.Wm82.a2.v1	1990	1809.12	11128.9	2.62094	1.6028e-33	Up	4.57159e-35	NA	NA	NA	K11717//cysteine desulfurase / selenocysteine lyase [EC:2.8.1.7 4.4.1.16]	gi|356575295|ref|XP_003555777.1|//PREDICTED: probable L-cysteine desulfhydrase, chloroplastic [Glycine max]
Glyma.01G128200.Wm82.a2.v1	2946	380.41	939.168	1.30383	6.83051e-08	Up	1.06315e-08	NA	NA	NA	K10268//F-box and leucine-rich repeat protein 2/20	gi|356495085|ref|XP_003516411.1|//PREDICTED: F-box/LRR-repeat protein 3-like [Glycine max]
Glyma.04G104400.Wm82.a2.v1	1186	25.3202	2.29329	-3.4648	0.000295195	Down	7.88761e-05	NA	NA	NA	K14399//polyribonucleotide 5'-hydroxyl-kinase [EC:2.7.1.78]	gi|955315960|ref|XP_014630078.1|//PREDICTED: random slug protein 5-like [Glycine max]
Glyma.11G034100.Wm82.a2.v1	3808	792.548	1919.48	1.27614	6.1556e-20	Up	3.42641e-21	NA	NA	NA	K01869//leucyl-tRNA synthetase [EC:6.1.1.4]	gi|571487121|ref|XP_003538907.2|//PREDICTED: leucine--tRNA ligase, cytoplasmic-like [Glycine max]
Glyma.19G163800.Wm82.a2.v1	570	0.955142	9.50756	3.31529	0.00473119	Up	0.00161212	NA	NA	GO:0006351//transcription, DNA-templated	K14516//ethylene-responsive transcription factor 1	gi|947046025|gb|KRG95654.1|//hypothetical protein GLYMA_19G163800 [Glycine max]
Glyma.18G140700.Wm82.a2.v1	812	23.9863	3.26686	-2.87623	0.000137958	Down	3.4791e-05	NA	GO:0003676//nucleic acid binding	NA	K03040//DNA-directed RNA polymerase subunit alpha [EC:2.7.7.6]	gi|356524038|ref|XP_003530640.1|//PREDICTED: CRS2-associated factor 2, chloroplastic [Glycine max]
Glyma.07G181000.Wm82.a2.v1	2859	1797.09	837.151	-1.1021	1.53401e-05	Down	3.29055e-06	NA	NA	NA	NA	gi|955328787|ref|XP_014632994.1|//PREDICTED: transcription factor bHLH143 [Glycine max]
Glyma.06G217400.Wm82.a2.v1	3763	127.231	305.68	1.26458	0.000112905	Up	2.80261e-05	NA	NA	NA	K10908//DNA-directed RNA polymerase, mitochondrial [EC:2.7.7.6]	gi|947106515|gb|KRH54898.1|//hypothetical protein GLYMA_06G217400 [Glycine max];gi|947106514|gb|KRH54897.1|//hypothetical protein GLYMA_06G217400 [Glycine max];gi|356514404|ref|XP_003525896.1|//PREDICTED: DNA-directed RNA polymerase 3B, chloroplastic-like [Glycine max]
Glyma.16G012600.Wm82.a2.v1	1767	6576.86	17113.7	1.37968	4.41923e-17	Up	2.97848e-18	GO:0043231//intracellular membrane-bounded organelle	GO:0001071//nucleic acid binding transcription factor activity;GO:0003676//nucleic acid binding	GO:0006351//transcription, DNA-templated	K09286//EREBP-like factor	gi|947056860|gb|KRH06266.1|//hypothetical protein GLYMA_16G012600 [Glycine max];gi|947056856|gb|KRH06262.1|//hypothetical protein GLYMA_16G012600 [Glycine max];gi|571524169|ref|XP_006598772.1|//PREDICTED: ethylene responsive protein isoform X1 [Glycine max]
Glyma.05G081200.Wm82.a2.v1	1186	0.299511	2.58281	3.10826	0.0400666	Up	0.0175684	NA	NA	NA	K01191//alpha-mannosidase [EC:3.2.1.24]	gi|922327141|ref|XP_013442963.1|//senescence-associated protein, putative [Medicago truncatula]
Glyma.09G119900.Wm82.a2.v1	694	124.729	279.612	1.16463	0.00202553	Up	0.000634169	NA	NA	NA	NA	NA
Glyma.04G224800.Wm82.a2.v1	1590	19.9593	144.422	2.85515	2.73481e-06	Up	5.23804e-07	NA	NA	NA	K10717//cytokinin trans-hydroxylase	gi|947115944|gb|KRH64246.1|//hypothetical protein GLYMA_04G224800 [Glycine max]
Glyma.17G135600.Wm82.a2.v1	3146	310.629	45.5726	-2.76896	9.84666e-10	Down	1.2416e-10	NA	NA	NA	NA	gi|356565319|ref|XP_003550889.1|//PREDICTED: uncharacterized protein LOC100785216 [Glycine max]
Glyma.18G187100.Wm82.a2.v1	1393	11.3125	32.3039	1.51379	0.00667602	Up	0.002361	NA	NA	NA	K10615//E3 ubiquitin-protein ligase HERC4 [EC:2.3.2.26]	gi|947050504|gb|KRH00033.1|//hypothetical protein GLYMA_18G187100 [Glycine max]
Glyma.05G106700.Wm82.a2.v1	2137	240.75	682.319	1.50291	4.15528e-12	Up	4.17945e-13	NA	NA	NA	NA	gi|356511974|ref|XP_003524696.1|//PREDICTED: uncharacterized protein LOC100780653 isoform X1 [Glycine max]
Glyma.16G011400.Wm82.a2.v1	948	1273.72	227.652	-2.48415	4.80738e-23	Down	2.23078e-24	NA	NA	NA	NA	gi|734418441|gb|KHN39595.1|//hypothetical protein glysoja_020673 [Glycine soja]
Glyma.09G030100.Wm82.a2.v1	2053	699.757	291.458	-1.26357	7.66575e-10	Down	9.5569e-11	NA	NA	NA	NA	gi|571476115|ref|XP_006586863.1|//PREDICTED: la-related protein 1 [Glycine max]
Glyma.14G004600.Wm82.a2.v1	1929	1433.98	673.646	-1.08996	0.015226	Down	0.00591105	NA	NA	NA	K00626//acetyl-CoA C-acetyltransferase [EC:2.3.1.9]	gi|356554441|ref|XP_003545555.1|//PREDICTED: acetyl-CoA acetyltransferase, cytosolic 1 [Glycine max]
Glyma.13G051100.Wm82.a2.v1	2170	221.403	5385.37	4.6043	1.89024e-102	Up	9.47302e-105	NA	NA	NA	K14207//solute carrier family 38 (sodium-coupled neutral amino acid transporter), member 2	gi|356551318|ref|XP_003544023.1|//PREDICTED: probable sodium-coupled neutral amino acid transporter 6 [Glycine max]
Glyma.02G233400.Wm82.a2.v1	426	44.5289	5.20005	-3.09814	1.88621e-05	Down	4.10751e-06	NA	NA	NA	NA	gi|947124570|gb|KRH72776.1|//hypothetical protein GLYMA_02G233400 [Glycine max]
Glyma.20G235400.Wm82.a2.v1	1395	34.2645	3.39427	-3.33554	8.40015e-06	Down	1.73121e-06	NA	GO:0032559//adenyl ribonucleotide binding;GO:0017111//nucleoside-triphosphatase activity	NA	K14810//ATP-dependent RNA helicase DDX56/DBP9 [EC:3.6.4.13]	gi|955390824|ref|XP_014627718.1|//PREDICTED: uncharacterized protein LOC100785831 isoform X1 [Glycine max]
Glyma.19G067700.Wm82.a2.v1	486	3.05505	78.96	4.69186	8.04914e-19	Up	4.8423e-20	NA	NA	NA	NA	gi|734362705|gb|KHN16267.1|//hypothetical protein glysoja_048929 [Glycine soja]
Glyma.14G075600.Wm82.a2.v1	1029	3.32998	16.0776	2.27147	0.00701074	Up	0.00249181	NA	NA	NA	NA	gi|947066079|gb|KRH15222.1|//hypothetical protein GLYMA_14G075600 [Glycine max]
Glyma.14G219300.Wm82.a2.v1	1878	184.35	50.5921	-1.86546	1.33464e-05	Down	2.83427e-06	GO:0032991//macromolecular complex;GO:0015630//microtubule cytoskeleton	GO:0032561//guanyl ribonucleotide binding;GO:0017111//nucleoside-triphosphatase activity	GO:0007017//microtubule-based process;GO:0009207//purine ribonucleoside triphosphate catabolic process;GO:0043623//cellular protein complex assembly	K07375//tubulin beta	gi|947068292|gb|KRH17435.1|//hypothetical protein GLYMA_14G219300 [Glycine max]
Glyma.04G106400.Wm82.a2.v1	815	13.9995	1.72707	-3.01897	0.00384986	Down	0.00128538	NA	NA	NA	K13944;K01227//mannosyl-glycoprotein endo-beta-N-acetylglucosaminidase [EC:3.2.1.96]	gi|571450102|ref|XP_006578337.1|//PREDICTED: LOB domain-containing protein 36-like [Glycine max]
Glyma.06G272200.Wm82.a2.v1	2765	163.986	37.4076	-2.13217	3.76851e-13	Down	3.43291e-14	GO:0031224//intrinsic component of membrane	GO:0050662//coenzyme binding;GO:0016899//oxidoreductase activity, acting on the CH-OH group of donors, oxygen as acceptor	GO:0006950//response to stress;GO:0044281//small molecule metabolic process	K17756//long-chain-alcohol oxidase [EC:1.1.3.20]	gi|571462366|ref|XP_006582261.1|//PREDICTED: long-chain-alcohol oxidase FAO1-like [Glycine max]
Glyma.20G223500.Wm82.a2.v1	2697	544.714	153.377	-1.82842	2.39125e-24	Down	1.02726e-25	NA	NA	NA	NA	gi|356576680|ref|XP_003556458.1|//PREDICTED: ankyrin repeat domain-containing protein 13C-B-like [Glycine max]
Glyma.18G256400.Wm82.a2.v1	1620	38.8617	1048.1	4.75328	6.13261e-44	Up	1.21038e-45	NA	GO:0016702//oxidoreductase activity, acting on single donors with incorporation of molecular oxygen, incorporation of two atoms of oxygen	GO:0008152//metabolic process	K10712//cysteamine dioxygenase [EC:1.13.11.19]	gi|356568634|ref|XP_003552515.1|//PREDICTED: uncharacterized protein LOC100781307 isoform X1 [Glycine max];gi|574584621|ref|NP_001276318.1|//uncharacterized protein LOC100781307 [Glycine max]
Glyma.20G139400.Wm82.a2.v1	3840	58.4527	225.008	1.94463	7.42853e-05	Up	1.78758e-05	NA	NA	NA	K04733//interleukin-1 receptor-associated kinase 4 [EC:2.7.11.1];K04730//interleukin-1 receptor-associated kinase 1 [EC:2.7.11.1]	gi|955391425|ref|XP_006606023.2|//PREDICTED: cysteine-rich receptor-like protein kinase 15 isoform X1 [Glycine max]
Glyma.16G075500.Wm82.a2.v1	1473	14.816	52.0886	1.81381	6.5796e-06	Up	1.33307e-06	NA	NA	GO:0008152//metabolic process	K06119//sulfoquinovosyltransferase [EC:2.4.1.-];K03857//phosphatidylinositol glycan, class A [EC:2.4.1.198]	gi|734392022|gb|KHN27513.1|//Putative glycosyltransferase [Glycine soja]
Glyma.07G204200.Wm82.a2.v1	846	19.3415	79.1598	2.03306	3.17056e-06	Up	6.13672e-07	NA	NA	NA	K17879//peroxisomal coenzyme A diphosphatase NUDT7 [EC:3.6.1.-]	gi|947101660|gb|KRH50152.1|//hypothetical protein GLYMA_07G204200 [Glycine max]
Glyma.20G192300.Wm82.a2.v1	2446	973.052	2185.77	1.16755	4.29031e-09	Up	5.81061e-10	NA	NA	NA	K13459//disease resistance protein RPS2;K13126//polyadenylate-binding protein	gi|356576364|ref|XP_003556302.1|//PREDICTED: NAC domain-containing protein 53-like [Glycine max]
Glyma.08G140600.Wm82.a2.v1	2270	1277.01	240.251	-2.41016	0.0338696	Down	0.0145207	NA	NA	NA	K07409//cytochrome P450 family 1 subfamily A polypeptide 2 [EC:1.14.14.1];K09755//ferulate-5-hydroxylase [EC:1.14.-.-];K14985//26-hydroxylase [EC:1.14.-.-];K07408//cytochrome P450 family 1 subfamily A polypeptide 1 [EC:1.14.14.1]	gi|356525525|ref|XP_003531375.1|//PREDICTED: cytochrome P450 CYP736A12-like isoform X1 [Glycine max]
Glyma.13G025900.Wm82.a2.v1	2124	597.586	1398.93	1.22711	3.10926e-25	Up	1.27479e-26	NA	NA	NA	NA	gi|356547843|ref|XP_003542314.1|//PREDICTED: OBERON-like protein [Glycine max]
Glyma.04G034100.Wm82.a2.v1	845	784.707	65.1927	-3.58937	1.56705e-26	Down	6.0015e-28	NA	NA	NA	NA	gi|947112905|gb|KRH61207.1|//hypothetical protein GLYMA_04G034100 [Glycine max]
Glyma.19G180300.Wm82.a2.v1	1424	14.4291	106.241	2.88029	5.6192e-05	Up	1.32437e-05	NA	NA	NA	K02437//glycine cleavage system H protein;K00162//pyruvate dehydrogenase E1 component beta subunit [EC:1.2.4.1];K13126//polyadenylate-binding protein;K05941//glutathione gamma-glutamylcysteinyltransferase [EC:2.3.2.15]	gi|955390542|ref|XP_003553546.2|//PREDICTED: NAC domain-containing protein 67-like isoform X2 [Glycine max]
Glyma.11G208700.Wm82.a2.v1	985	537.698	16863.4	4.97096	2.85096e-48	Up	4.92133e-50	NA	NA	NA	NA	gi|356539771|ref|XP_003538367.1|//PREDICTED: uncharacterized protein LOC100305943 [Glycine max]
Glyma.02G225800.Wm82.a2.v1	2118	258.466	120.241	-1.10404	0.000126498	Down	3.16897e-05	NA	GO:0016757//transferase activity, transferring glycosyl groups	NA	K12938//anthocyanidin 5,3-O-glucosyltransferase [EC:2.4.1.-];K08237//hydroquinone glucosyltransferase [EC:2.4.1.218]	gi|356500858|ref|XP_003519247.1|//PREDICTED: UDP-glycosyltransferase 71K2-like [Glycine max]
Glyma.05G166700.Wm82.a2.v1	1981	54.2224	25.4638	-1.09044	0.0163426	Down	0.00639375	NA	GO:0032559//adenyl ribonucleotide binding;GO:0004672//protein kinase activity	GO:0006464//cellular protein modification process	K04733//interleukin-1 receptor-associated kinase 4 [EC:2.7.11.1]	gi|356512582|ref|XP_003524997.1|//PREDICTED: probable receptor-like protein kinase At5g56460 [Glycine max]
Glyma.05G191100.Wm82.a2.v1	2086	0.731818	4213.68	12.4913	1.27421e-49	Up	2.10756e-51	NA	NA	NA	K11717//cysteine desulfurase / selenocysteine lyase [EC:2.8.1.7 4.4.1.16]	gi|955321498|ref|XP_003524304.3|//PREDICTED: uncharacterized protein LOC100777453 [Glycine max]
Glyma.13G187000.Wm82.a2.v1	2798	192.988	43.0842	-2.16328	1.38593e-18	Down	8.44911e-20	NA	NA	NA	K13199//plasminogen activator inhibitor 1 RNA-binding protein;K11267//sister chromatid cohesion protein PDS5;K18443//golgi-specific brefeldin A-resistance guanine nucleotide exchange factor 1	gi|356546290|ref|XP_003541562.1|//PREDICTED: CO(2)-response secreted protease-like [Glycine max]
Glyma.04G250300.Wm82.a2.v1	1959	355.492	122.807	-1.53343	3.11272e-08	Down	4.6452e-09	NA	NA	GO:0009056//catabolic process	K04733//interleukin-1 receptor-associated kinase 4 [EC:2.7.11.1];K13473//chitin elicitor-binding protein	gi|947116388|gb|KRH64690.1|//hypothetical protein GLYMA_04G250300 [Glycine max];gi|356509418|ref|XP_003523446.1|//PREDICTED: lysM domain-containing GPI-anchored protein 1-like [Glycine max]
Glyma.17G093300.Wm82.a2.v1	699	18.1641	36.7121	1.01516	0.0472695	Up	0.0211937	NA	NA	NA	K03501//16S rRNA (guanine527-N7)-methyltransferase [EC:2.1.1.170]	gi|947053911|gb|KRH03364.1|//hypothetical protein GLYMA_17G093300 [Glycine max]
Glyma.18G093500.Wm82.a2.v1	3060	6.71426	21.2507	1.66221	0.0131421	Up	0.00501178	NA	NA	NA	K13457//disease resistance protein RPM1	gi|571550867|ref|XP_006603185.1|//PREDICTED: disease resistance protein RPM1-like [Glycine max]
Glyma.18G268500.Wm82.a2.v1	1734	357.199	40.3544	-3.14593	9.36536e-17	Down	6.46853e-18	NA	NA	NA	K14329//agmatine coumaroyltransferase [EC:2.3.1.64 2.3.1.-];K13264//isoflavone 7-O-glucoside-6''-O-malonyltransferase [EC:2.3.1.115]	gi|356567100|ref|XP_003551761.1|//PREDICTED: phenolic glucoside malonyltransferase 1-like [Glycine max]
Glyma.07G126600.Wm82.a2.v1	1495	16.1368	0.855398	-4.23762	8.78632e-05	Down	2.14276e-05	GO:0044424//intracellular part	GO:0016701//oxidoreductase activity, acting on single donors with incorporation of molecular oxygen;GO:0046914//transition metal ion binding;GO:0016491//oxidoreductase activity	GO:0008152//metabolic process;GO:0006020//inositol metabolic process	K00469//inositol oxygenase [EC:1.13.99.1]	gi|356520838|ref|XP_003529067.1|//PREDICTED: inositol oxygenase 2-like isoform X1 [Glycine max];gi|571466109|ref|XP_006583567.1|//PREDICTED: inositol oxygenase 2-like isoform X2 [Glycine max]
Glyma.06G090400.Wm82.a2.v1	1470	37.5604	18.4058	-1.02905	0.0415694	Down	0.0183148	NA	GO:0016773//phosphotransferase activity, alcohol group as acceptor	GO:0008152//metabolic process	K00854//xylulokinase [EC:2.7.1.17]	gi|947104467|gb|KRH52850.1|//hypothetical protein GLYMA_06G090400 [Glycine max]
Glyma.09G162200.Wm82.a2.v1	1917	9.29039	0.815788	-3.50947	0.0026488	Down	0.000850777	NA	NA	NA	NA	gi|947090184|gb|KRH38849.1|//hypothetical protein GLYMA_09G162200 [Glycine max]
Glyma.13G087100.Wm82.a2.v1	2264	72.4571	9.93525	-2.8665	4.56526e-05	Down	1.05978e-05	NA	NA	NA	K17469//sulfate transporter 2, low-affinity	gi|947069978|gb|KRH18869.1|//hypothetical protein GLYMA_13G087100 [Glycine max];gi|947069976|gb|KRH18867.1|//hypothetical protein GLYMA_13G087100 [Glycine max];gi|356550801|ref|XP_003543772.1|//PREDICTED: low affinity sulfate transporter 3-like [Glycine max]
Glyma.20G114700.Wm82.a2.v1	1625	1348.83	2849.84	1.07918	2.82579e-13	Up	2.54151e-14	GO:0043231//intracellular membrane-bounded organelle	GO:0003677//DNA binding	GO:0006281//DNA repair;GO:0006511//ubiquitin-dependent protein catabolic process	K10839//UV excision repair protein RAD23	gi|947041081|gb|KRG90805.1|//hypothetical protein GLYMA_20G114700 [Glycine max];gi|356575534|ref|XP_003555895.1|//PREDICTED: ubiquitin receptor RAD23c [Glycine max]
Glyma.06G310700.Wm82.a2.v1	1648	2162.72	80.1786	-4.75348	5.2518e-99	Down	2.81609e-101	GO:0044464//cell part	NA	NA	K02940//large subunit ribosomal protein L9e;K01623//fructose-bisphosphate aldolase, class I [EC:4.1.2.13]	gi|356515312|ref|XP_003526345.1|//PREDICTED: WAT1-related protein At5g07050-like [Glycine max]
Glyma.03G231200.Wm82.a2.v1	1479	179.078	9.08371	-4.30116	8.11525e-13	Down	7.62855e-14	NA	GO:0016765//transferase activity, transferring alkyl or aryl (other than methyl) groups	GO:0018130//heterocycle biosynthetic process	K05953//nicotianamine synthase [EC:2.5.1.43]	gi|734320644|gb|KHN03931.1|//Nicotianamine synthase [Glycine soja]
Glyma.19G263100.Wm82.a2.v1	2722	4478	1230.44	-1.86369	2.25864e-16	Down	1.60333e-17	NA	NA	NA	K03549//KUP system potassium uptake protein	gi|356571287|ref|XP_003553810.1|//PREDICTED: potassium transporter 5 [Glycine max]
Glyma.01G011500.Wm82.a2.v1	1951	2.5305	114.635	5.50148	3.77677e-15	Up	2.93726e-16	NA	NA	NA	K13806//sn1-specific diacylglycerol lipase [EC:3.1.1.-]	gi|571433589|ref|XP_006572947.1|//PREDICTED: uncharacterized protein LOC100806409 [Glycine max]
Glyma.07G135300.Wm82.a2.v1	774	31.7889	771.357	4.6008	3.74358e-21	Up	1.93633e-22	NA	NA	NA	NA	gi|351723625|ref|NP_001234982.1|//uncharacterized protein LOC100306434 [Glycine max];gi|955328179|ref|XP_014632801.1|//PREDICTED: uncharacterized protein LOC100306434 isoform X1 [Glycine max]
Glyma.20G114600.Wm82.a2.v1	1036	10.1852	29.489	1.5337	0.0066749	Up	0.00236033	GO:0044424//intracellular part	GO:0008289//lipid binding;GO:0005319//lipid transporter activity	GO:0006869//lipid transport	NA	gi|358248848|ref|NP_001239950.1|//uncharacterized protein LOC100813626 [Glycine max]
Glyma.13G232800.Wm82.a2.v1	1134	29.2569	8.26283	-1.82407	0.0141163	Down	0.00542722	NA	NA	NA	K19038//E3 ubiquitin-protein ligase ATL41 [EC:2.3.2.27]	gi|356549258|ref|XP_003543013.1|//PREDICTED: E3 ubiquitin-protein ligase ATL41-like [Glycine max]
Glyma.10G146400.Wm82.a2.v1	1155	15.0719	2.5038	-2.58967	0.00636023	Down	0.00223818	NA	NA	NA	NA	gi|947085079|gb|KRH33800.1|//hypothetical protein GLYMA_10G146400 [Glycine max]
Glyma.12G226000.Wm82.a2.v1	1493	3.36486	32.1931	3.25813	6.65077e-07	Up	1.17467e-07	NA	NA	NA	K13415//protein brassinosteroid insensitive 1 [EC:2.7.10.1 2.7.11.1]	gi|356544060|ref|XP_003540473.1|//PREDICTED: squamosa promoter-binding-like protein 3 [Glycine max]
Glyma.10G197400.Wm82.a2.v1	1202	114.701	28.4637	-2.01068	5.06991e-06	Down	1.00995e-06	NA	GO:0032561//guanyl ribonucleotide binding	GO:0006810//transport;GO:0035556//intracellular signal transduction	K07910//Ras-related protein Rab-18	gi|947085936|gb|KRH34657.1|//hypothetical protein GLYMA_10G197400 [Glycine max];gi|356576370|ref|XP_003556305.1|//PREDICTED: ras-related protein RABC2a-like [Glycine max];gi|356535505|ref|XP_003536285.1|//PREDICTED: ras-related protein RABC2a [Glycine max]
Glyma.04G004900.Wm82.a2.v1	1498	762.193	318.713	-1.2579	7.34181e-18	Down	4.69084e-19	NA	NA	NA	K09250//cellular nucleic acid-binding protein;K18754//protein lin-28	gi|356507945|ref|XP_003522723.1|//PREDICTED: glycine-rich protein 2-like [Glycine max]
Glyma.05G175500.Wm82.a2.v1	4315	15.294	32.2932	1.07827	0.0480983	Up	0.0216288	NA	NA	NA	K14652//3,4-dihydroxy 2-butanone 4-phosphate synthase / GTP cyclohydrolase II [EC:4.1.99.12 3.5.4.25]	gi|955321300|ref|XP_014631240.1|//PREDICTED: bifunctional riboflavin biosynthesis protein RIBA 1, chloroplastic-like isoform X3 [Glycine max];gi|955321298|ref|XP_014631239.1|//PREDICTED: bifunctional riboflavin biosynthesis protein RIBA 1, chloroplastic-like isoform X2 [Glycine max];gi|947110956|gb|KRH59282.1|//hypothetical protein GLYMA_05G175500 [Glycine max];gi|955321294|ref|XP_014631237.1|//P…
Glyma.18G270800.Wm82.a2.v1	2730	14.8646	1.78431	-3.05844	0.00422599	Down	0.00142333	NA	GO:0016301//kinase activity	NA	K04733//interleukin-1 receptor-associated kinase 4 [EC:2.7.11.1];K04730//interleukin-1 receptor-associated kinase 1 [EC:2.7.11.1]	gi|947051816|gb|KRH01345.1|//hypothetical protein GLYMA_18G270800 [Glycine max]
Glyma.18G219900.Wm82.a2.v1	2085	554.48	175.086	-1.66307	7.73917e-25	Down	3.24205e-26	NA	NA	NA	K04733//interleukin-1 receptor-associated kinase 4 [EC:2.7.11.1]	gi|571548063|ref|XP_006602747.1|//PREDICTED: serine/threonine-protein kinase At5g01020-like [Glycine max]
Glyma.20G225200.Wm82.a2.v1	695	70.1679	26.2615	-1.41786	0.0030634	Down	0.000998409	GO:0030312//external encapsulating structure	GO:0030247//polysaccharide binding	GO:0006952//defense response	NA	gi|734358087|gb|KHN14699.1|//Pathogenesis-related protein PR-4B [Glycine soja]
Glyma.20G144200.Wm82.a2.v1	429	20.5189	9.14532	-1.16585	0.0461765	Down	0.0206246	NA	NA	NA	NA	gi|947041543|gb|KRG91267.1|//hypothetical protein GLYMA_20G144200 [Glycine max]
Glyma.06G025100.Wm82.a2.v1	2382	410.957	201.576	-1.02767	0.000139146	Down	3.51308e-05	NA	GO:0004553//hydrolase activity, hydrolyzing O-glycosyl compounds	GO:0044238//primary metabolic process	K01179//endoglucanase [EC:3.2.1.4]	gi|356518028|ref|XP_003527686.1|//PREDICTED: endoglucanase 2 [Glycine max]
Glyma.13G090600.Wm82.a2.v1	952	240.168	42.1594	-2.51012	2.61323e-05	Down	5.83029e-06	NA	NA	NA	NA	NA
Glyma.05G125800.Wm82.a2.v1	2158	372.851	84.4867	-2.1418	9.32603e-09	Down	1.30885e-09	NA	NA	NA	NA	gi|356512143|ref|XP_003524780.1|//PREDICTED: tetrahydrocannabinolic acid synthase-like [Glycine max]
Glyma.18G258400.Wm82.a2.v1	1407	28.6503	599.401	4.3869	2.20311e-41	Up	4.74354e-43	NA	NA	NA	K09338//homeobox-leucine zipper protein	gi|356567036|ref|XP_003551729.1|//PREDICTED: homeobox-leucine zipper protein ATHB-20-like [Glycine max]
Glyma.06G193300.Wm82.a2.v1	1737	42.1295	2.95786	-3.83221	5.02686e-08	Down	7.70077e-09	NA	GO:0016741//transferase activity, transferring one-carbon groups	GO:0006730//one-carbon metabolic process	K16302//metal transporter CNNM;K15449//tRNA wybutosine-synthesizing protein 1 [EC:4.1.3.44]	gi|947106163|gb|KRH54546.1|//hypothetical protein GLYMA_06G193300 [Glycine max]
Glyma.09G160400.Wm82.a2.v1	1918	64.5177	26.6207	-1.27715	0.000831643	Down	0.000241202	NA	GO:0015925//galactosidase activity;GO:0043167//ion binding	GO:0044238//primary metabolic process	K07407//alpha-galactosidase [EC:3.2.1.22]	gi|947090155|gb|KRH38820.1|//hypothetical protein GLYMA_09G160400 [Glycine max];gi|947090157|gb|KRH38822.1|//hypothetical protein GLYMA_09G160400 [Glycine max];gi|947090156|gb|KRH38821.1|//hypothetical protein GLYMA_09G160400 [Glycine max]
Glyma.19G161500.Wm82.a2.v1	2750	481.408	1063.99	1.14415	5.49179e-14	Up	4.67201e-15	NA	NA	NA	K13648//alpha-1,4-galacturonosyltransferase [EC:2.4.1.43]	gi|955388994|ref|XP_006604482.2|//PREDICTED: probable galacturonosyltransferase 6 isoform X2 [Glycine max];gi|955388992|ref|XP_003553480.2|//PREDICTED: probable galacturonosyltransferase 6 isoform X1 [Glycine max]
Glyma.08G094400.Wm82.a2.v1	2406	69.7513	718.136	3.36397	3.4285e-23	Up	1.57397e-24	NA	NA	NA	K04733//interleukin-1 receptor-associated kinase 4 [EC:2.7.11.1]	gi|955334898|ref|XP_014634279.1|//PREDICTED: probable serine/threonine-protein kinase At1g18390 isoform X1 [Glycine max];gi|571470640|ref|XP_006585075.1|//PREDICTED: probable serine/threonine-protein kinase At1g18390 isoform X2 [Glycine max]
Glyma.14G037100.Wm82.a2.v1	1869	375.8	187.308	-1.00455	0.00262604	Down	0.000842814	GO:0043231//intracellular membrane-bounded organelle	NA	GO:0009987//cellular process	K05868//cyclin B	gi|734346207|gb|KHN11018.1|//G2/mitotic-specific cyclin-1 [Glycine soja]
Glyma.01G238800.Wm82.a2.v1	2032	278.457	5234.55	4.23254	5.00325e-47	Up	9.0184e-49	GO:0031224//intrinsic component of membrane	GO:0022857//transmembrane transporter activity	GO:0006810//transport	K08150//MFS transporter, SP family, solute carrier family 2 (myo-inositol transporter), member 13	gi|356497466|ref|XP_003517581.1|//PREDICTED: sugar transport protein 13 [Glycine max]
Glyma.12G179700.Wm82.a2.v1	2119	62.7244	10.4105	-2.59099	4.19245e-06	Down	8.26679e-07	NA	GO:0008238//exopeptidase activity	GO:0019538//protein metabolic process	K01285//lysosomal Pro-X carboxypeptidase [EC:3.4.16.2]	gi|356541970|ref|XP_003539445.1|//PREDICTED: lysosomal Pro-X carboxypeptidase-like [Glycine max]
Glyma.18G230500.Wm82.a2.v1	902	722.57	269.981	-1.42028	8.96514e-10	Down	1.12453e-10	NA	NA	NA	NA	gi|351721994|ref|NP_001235181.1|//uncharacterized protein LOC100305679 [Glycine max]
Glyma.19G046400.Wm82.a2.v1	1261	1.31623	15.5343	3.56097	0.000997626	Up	0.000293951	NA	NA	NA	K18749//protein LSM14	gi|947044236|gb|KRG93865.1|//hypothetical protein GLYMA_19G046400 [Glycine max]
Glyma.20G104700.Wm82.a2.v1	1440	650.347	1482.18	1.18844	4.55127e-14	Up	3.84748e-15	NA	NA	NA	NA	gi|734381191|gb|KHN23093.1|//CAX-interacting protein 4 [Glycine soja]
Glyma.07G000700.Wm82.a2.v1	2041	18.3678	0.560218	-5.03504	6.20527e-05	Down	1.47249e-05	NA	NA	NA	K13065//shikimate O-hydroxycinnamoyltransferase [EC:2.3.1.133]	gi|571464137|ref|XP_006582966.1|//PREDICTED: vinorine synthase-like [Glycine max]
Glyma.09G235500.Wm82.a2.v1	1320	156.327	33.4286	-2.22541	1.91846e-12	Down	1.86314e-13	NA	NA	NA	NA	gi|947091392|gb|KRH40057.1|//hypothetical protein GLYMA_09G235500 [Glycine max]
Glyma.05G179900.Wm82.a2.v1	1863	455.833	138.821	-1.71528	9.55445e-05	Down	2.3427e-05	NA	NA	NA	K09286//EREBP-like factor	gi|356512711|ref|XP_003525060.1|//PREDICTED: ethylene-responsive transcription factor ERF060 [Glycine max]
Glyma.02G290300.Wm82.a2.v1	1524	501.941	1298.69	1.37147	3.05399e-24	Up	1.32079e-25	NA	NA	NA	K06758;K03283//heat shock 70kDa protein 1/8;K19613//leucine-rich repeat protein SHOC2	gi|356501515|ref|XP_003519570.1|//PREDICTED: disease resistance protein RPP5-like [Glycine max];gi|947125521|gb|KRH73727.1|//hypothetical protein GLYMA_02G290300 [Glycine max]
Glyma.02G134300.Wm82.a2.v1	1517	245.201	2156.77	3.13683	1.46357e-49	Up	2.42378e-51	NA	NA	NA	NA	gi|356500053|ref|XP_003518849.1|//PREDICTED: nodulation protein H-like [Glycine max]
Glyma.08G362300.Wm82.a2.v1	1283	27.2028	10.4862	-1.37526	0.0233969	Down	0.00955652	NA	NA	NA	NA	gi|947098298|gb|KRH46883.1|//hypothetical protein GLYMA_08G362300 [Glycine max]
Glyma.17G146600.Wm82.a2.v1	2460	325.874	129.421	-1.33224	1.55311e-09	Down	2.00321e-10	NA	NA	NA	NA	gi|356563380|ref|XP_003549942.1|//PREDICTED: GATA transcription factor 26-like [Glycine max]
Glyma.06G037500.Wm82.a2.v1	692	14.4525	99.648	2.78552	1.32631e-13	Up	1.16172e-14	NA	NA	NA	NA	gi|947103571|gb|KRH51954.1|//hypothetical protein GLYMA_06G037500 [Glycine max]
Glyma.10G259300.Wm82.a2.v1	1224	270.56	2351.78	3.11973	4.34904e-31	Up	1.36423e-32	NA	GO:0046872//metal ion binding	NA	K11982//E3 ubiquitin-protein ligase RNF115/126 [EC:2.3.2.27];K15692//E3 ubiquitin-protein ligase RNF13 [EC:2.3.2.27];K16283//E3 ubiquitin-protein ligase SDIR1 [EC:2.3.2.27];K16284//E3 ubiquitin-protein ligase SIS3 [EC:2.3.2.27]	gi|351726136|ref|NP_001237884.1|//RING-H2 finger protein [Glycine max]
Glyma.01G113000.Wm82.a2.v1	2181	370.265	1250.16	1.75549	9.14503e-21	Up	4.83769e-22	NA	NA	NA	K06119//sulfoquinovosyltransferase [EC:2.4.1.-]	gi|356496170|ref|XP_003516943.1|//PREDICTED: sulfoquinovosyl transferase SQD2 [Glycine max]
Glyma.04G156000.Wm82.a2.v1	1863	209.248	59.4715	-1.81494	1.12973e-16	Down	7.85416e-18	NA	NA	NA	K05290//phosphatidylinositol glycan, class K [EC:2.6.-.-]	gi|571450588|ref|XP_006578472.1|//PREDICTED: putative GPI-anchor transamidase isoform X1 [Glycine max];gi|734316015|gb|KHN02054.1|//GPI-anchor transamidase [Glycine soja];gi|947114818|gb|KRH63120.1|//hypothetical protein GLYMA_04G156000 [Glycine max];gi|947114823|gb|KRH63125.1|//hypothetical protein GLYMA_04G156000 [Glycine max]
Glyma.02G158200.Wm82.a2.v1	895	1535.59	39831.9	4.69706	0	Up	0	NA	NA	NA	NA	gi|356500305|ref|XP_003518973.1|//PREDICTED: subtilisin-like protease SBT3.3 [Glycine max]
Glyma.02G134500.Wm82.a2.v1	1663	286.092	3275.73	3.51727	5.79054e-24	Up	2.55205e-25	NA	NA	NA	NA	gi|356500064|ref|XP_003518854.1|//PREDICTED: uncharacterized protein LOC100803045 [Glycine max]
Glyma.04G075100.Wm82.a2.v1	3515	531.696	262.252	-1.01965	0.0166291	Down	0.00652193	NA	NA	NA	K01535//H+-transporting ATPase [EC:3.6.3.6]	gi|356507817|ref|XP_003522660.1|//PREDICTED: plasma membrane ATPase 4 [Glycine max];gi|947113626|gb|KRH61928.1|//hypothetical protein GLYMA_04G075100 [Glycine max]
Glyma.08G191000.Wm82.a2.v1	681	3.49934	11.9155	1.76768	0.0358241	Up	0.0154769	NA	NA	NA	K12589//exosome complex component RRP42	gi|947095534|gb|KRH44119.1|//hypothetical protein GLYMA_08G191000 [Glycine max]
Glyma.19G140400.Wm82.a2.v1	1475	158.246	39.943	-1.98616	1.8173e-07	Down	2.98562e-08	GO:0044464//cell part	GO:0046914//transition metal ion binding	NA	NA	gi|356572040|ref|XP_003554178.1|//PREDICTED: zinc finger AN1 and C2H2 domain-containing stress-associated protein 16-like [Glycine max]
Glyma.18G187300.Wm82.a2.v1	1302	1727.25	18394.4	3.41271	7.82651e-32	Up	2.37274e-33	NA	NA	NA	K10632//BRCA1-associated protein [EC:2.3.2.27]	gi|947050508|gb|KRH00037.1|//hypothetical protein GLYMA_18G187300 [Glycine max]
Glyma.11G234900.Wm82.a2.v1	1079	91.5166	35.5746	-1.36319	0.00445382	Down	0.00150935	NA	NA	NA	K10523//speckle-type POZ protein	gi|571490130|ref|XP_003538495.2|//PREDICTED: BTB/POZ domain-containing protein At3g56230-like [Glycine max]
Glyma.18G059700.Wm82.a2.v1	4082	476.905	77.2687	-2.62574	1.24572e-20	Down	6.6489e-22	NA	NA	NA	K09667//protein O-GlcNAc transferase [EC:2.4.1.255]	gi|571543491|ref|XP_006602082.1|//PREDICTED: ethylene-overproduction protein 1 [Glycine max]
Glyma.17G023900.Wm82.a2.v1	935	0.345666	7.28481	4.39744	0.000994738	Up	0.000293059	NA	GO:0015036//disulfide oxidoreductase activity	GO:0019725//cellular homeostasis	K03676//glutaredoxin 3	gi|356563857|ref|XP_003550174.1|//PREDICTED: monothiol glutaredoxin-S2 [Glycine max]
Glyma.17G116000.Wm82.a2.v1	1191	37.8456	6.88704	-2.45817	7.09555e-06	Down	1.44551e-06	GO:0015630//microtubule cytoskeleton	NA	GO:0009987//cellular process	K10418//dynein light chain LC8-type	gi|571535751|ref|XP_003550827.2|//PREDICTED: uncharacterized protein LOC100791759 [Glycine max]
Glyma.11G107900.Wm82.a2.v1	1894	260.201	585.168	1.16922	3.13791e-10	Up	3.74701e-11	GO:0044464//cell part	NA	NA	K01738//cysteine synthase A [EC:2.5.1.47];K02366//glucuronyl/N-acetylglucosaminyl transferase EXT1 [EC:2.4.1.224 2.4.1.225];K18789//xylogalacturonan beta-1,3-xylosyltransferase [EC:2.4.2.41];K01228//mannosyl-oligosaccharide glucosidase [EC:3.2.1.106]	gi|356538648|ref|XP_003537813.1|//PREDICTED: probable arabinosyltransferase ARAD1 [Glycine max];gi|947080500|gb|KRH29289.1|//hypothetical protein GLYMA_11G107900 [Glycine max];gi|947080507|gb|KRH29296.1|//hypothetical protein GLYMA_11G107900 [Glycine max];gi|947080501|gb|KRH29290.1|//hypothetical protein GLYMA_11G107900 [Glycine max]
Glyma.07G011700.Wm82.a2.v1	1396	137.846	0.669039	-7.68676	8.09351e-14	Down	6.96715e-15	NA	GO:0042578//phosphoric ester hydrolase activity	GO:0006796//phosphate-containing compound metabolic process	K13248//pyridoxal phosphate phosphatase PHOSPHO2 [EC:3.1.3.74]	gi|955328181|ref|XP_006582843.2|//PREDICTED: uncharacterized protein LOC100306469 isoform X1 [Glycine max]
Glyma.08G351800.Wm82.a2.v1	1430	272.173	673.237	1.30659	7.40306e-05	Up	1.78069e-05	NA	GO:0003824//catalytic activity	GO:0008152//metabolic process	K13525//transitional endoplasmic reticulum ATPase;K06892//feruloyl-CoA ortho-hydroxylase [EC:1.14.11.-];K13229//2,4-dihydroxy-1,4-benzoxazin-3-one-glucoside dioxygenase [EC:1.14.20.2]	gi|947098118|gb|KRH46703.1|//hypothetical protein GLYMA_08G351800 [Glycine max];gi|571474487|ref|XP_006586236.1|//PREDICTED: 1-aminocyclopropane-1-carboxylate oxidase homolog 12-like [Glycine max]
Glyma.06G170700.Wm82.a2.v1	2389	873.669	13609.9	3.96143	4.3681e-149	Up	1.01797e-151	NA	NA	NA	K07200//5'-AMP-activated protein kinase, regulatory gamma subunit	gi|356516559|ref|XP_003526961.1|//PREDICTED: SNF1-related protein kinase regulatory subunit gamma-1-like isoform X2 [Glycine max]
Glyma.13G362200.Wm82.a2.v1	1679	9.21528	0.448388	-4.36121	0.000912119	Down	0.000266762	NA	GO:0060089//molecular transducer activity	GO:0009314//response to radiation;GO:0023052//signaling	K03294//basic amino acid/polyamine antiporter, APA family;K15095//(+)-neomenthol dehydrogenase [EC:1.1.1.208]	gi|947074637|gb|KRH23528.1|//hypothetical protein GLYMA_13G362200 [Glycine max]
Glyma.16G045900.Wm82.a2.v1	1296	431.948	145.281	-1.57201	1.79853e-11	Down	1.9173e-12	NA	NA	NA	K08488//syntaxin 7	gi|356561098|ref|XP_003548822.1|//PREDICTED: syntaxin-22-like [Glycine max]
Glyma.03G102500.Wm82.a2.v1	2257	149.323	408.622	1.45232	2.13376e-11	Up	2.29007e-12	NA	NA	NA	NA	gi|571445030|ref|XP_006576681.1|//PREDICTED: uncharacterized protein LOC100795634 isoform X1 [Glycine max];gi|955311553|ref|XP_014629161.1|//PREDICTED: uncharacterized protein LOC100795634 isoform X2 [Glycine max]
Glyma.01G007400.Wm82.a2.v1	3482	186.968	981.688	2.39248	9.90085e-31	Up	3.14864e-32	NA	NA	NA	K00924	gi|571433543|ref|XP_003516786.2|//PREDICTED: receptor-like protein kinase 5 [Glycine max]
Glyma.02G070900.Wm82.a2.v1	2005	106.317	4.1585	-4.67617	5.88413e-19	Down	3.49131e-20	NA	NA	NA	K12741//heterogeneous nuclear ribonucleoprotein A1/A3;K14491//two-component response regulator ARR-B family;K14317//nuclear pore complex protein Nup214	gi|571439073|ref|XP_006574748.1|//PREDICTED: uncharacterized protein LOC100786282 isoform X2 [Glycine max];gi|571439071|ref|XP_006574747.1|//PREDICTED: uncharacterized protein LOC100786282 isoform X1 [Glycine max]
Glyma.08G086600.Wm82.a2.v1	2512	82.7489	28.8356	-1.52089	0.000118946	Down	2.96678e-05	NA	NA	NA	K03798//cell division protease FtsH [EC:3.4.24.-]	gi|356524974|ref|XP_003531102.1|//PREDICTED: ATP-dependent zinc metalloprotease FTSH 2, chloroplastic-like isoform X1 [Glycine max]
Glyma.08G268400.Wm82.a2.v1	795	16.9985	2.35241	-2.8532	0.00917514	Down	0.00336026	NA	NA	GO:0010876//lipid localization	NA	gi|571473279|ref|XP_003530550.2|//PREDICTED: lipid transfer-like protein VAS [Glycine max]
Glyma.08G038500.Wm82.a2.v1	1274	40.9388	11.2305	-1.86604	0.0495802	Down	0.0223841	NA	NA	NA	K11273//chromosome transmission fidelity protein 1 [EC:3.6.4.13]	gi|356527780|ref|XP_003532485.1|//PREDICTED: uncharacterized protein LOC100811016 [Glycine max]
Glyma.10G060000.Wm82.a2.v1	2997	635.298	1709.5	1.42807	1.08712e-23	Up	4.87196e-25	NA	GO:0016307//phosphatidylinositol phosphate kinase activity;GO:0032559//adenyl ribonucleotide binding	GO:0046488//phosphatidylinositol metabolic process;GO:0006796//phosphate-containing compound metabolic process	K00889//1-phosphatidylinositol-4-phosphate 5-kinase [EC:2.7.1.68]	gi|356533289|ref|XP_003535198.1|//PREDICTED: phosphatidylinositol 4-phosphate 5-kinase 9-like [Glycine max]
Glyma.12G033800.Wm82.a2.v1	809	27.5233	194.257	2.81924	6.49582e-05	Up	1.54706e-05	NA	NA	NA	K14488//SAUR family protein	gi|571491915|ref|XP_003540900.2|//PREDICTED: auxin-responsive protein SAUR21-like [Glycine max]
Glyma.11G031500.Wm82.a2.v1	2115	5297.45	130.823	-5.33961	6.69364e-71	Down	6.41921e-73	NA	NA	NA	K14638//solute carrier family 15 (peptide/histidine transporter), member 3/4	gi|356540532|ref|XP_003538742.1|//PREDICTED: protein NRT1/ PTR FAMILY 6.3 [Glycine max]
Glyma.09G173400.Wm82.a2.v1	1298	2210	5506.16	1.317	0.0134666	Up	0.00515051	NA	GO:0003824//catalytic activity	NA	K07766//diphosphoinositol-polyphosphate diphosphatase [EC:3.6.1.52]	gi|356531134|ref|XP_003534133.1|//PREDICTED: nudix hydrolase 18, mitochondrial [Glycine max]
Glyma.18G055700.Wm82.a2.v1	3316	10.424	1.2686	-3.0386	0.00709736	Down	0.0025267	NA	NA	NA	NA	gi|356565914|ref|XP_003551181.1|//PREDICTED: protein TIC110, chloroplastic-like isoform X1 [Glycine max]
Glyma.06G113600.Wm82.a2.v1	555	27.9199	63.6274	1.18836	0.00315786	Up	0.00103304	GO:0043231//intracellular membrane-bounded organelle;GO:0000502//proteasome complex	GO:0004175//endopeptidase activity	GO:0006508//proteolysis	K02735//20S proteasome subunit beta 3 [EC:3.4.25.1]	gi|947104859|gb|KRH53242.1|//hypothetical protein GLYMA_06G113600 [Glycine max]
Glyma.02G303900.Wm82.a2.v1	1225	13.4938	1.36723	-3.30297	0.00356259	Down	0.00117955	NA	NA	NA	NA	gi|947125765|gb|KRH73971.1|//hypothetical protein GLYMA_02G303900 [Glycine max]
Glyma.01G002600.Wm82.a2.v1	1996	443.573	88.7427	-2.32147	4.00825e-26	Down	1.57146e-27	NA	NA	NA	K01513//ectonucleotide pyrophosphatase/phosphodiesterase family member 1/3 [EC:3.1.4.1 3.6.1.9]	gi|356497044|ref|XP_003517374.1|//PREDICTED: ectonucleotide pyrophosphatase/phosphodiesterase family member 3-like [Glycine max]
Glyma.20G148900.Wm82.a2.v1	1684	783.913	5155.25	2.71728	2.41085e-21	Up	1.23556e-22	NA	GO:0008172//S-methyltransferase activity	GO:0006730//one-carbon metabolic process	K00547//homocysteine S-methyltransferase [EC:2.1.1.10]	gi|947041618|gb|KRG91342.1|//hypothetical protein GLYMA_20G148900 [Glycine max];gi|947041616|gb|KRG91340.1|//hypothetical protein GLYMA_20G148900 [Glycine max];gi|734361767|gb|KHN15741.1|//Homocysteine S-methyltransferase 3 [Glycine soja];gi|947041614|gb|KRG91338.1|//hypothetical protein GLYMA_20G148900 [Glycine max]
Glyma.03G161100.Wm82.a2.v1	1365	331.723	923.554	1.47722	1.47298e-17	Up	9.64812e-19	NA	NA	NA	K06072//deoxyhypusine monooxygenase [EC:1.14.99.29]	gi|356504995|ref|XP_003521278.1|//PREDICTED: deoxyhypusine hydroxylase [Glycine max]
Glyma.08G216800.Wm82.a2.v1	1255	582.987	43.6427	-3.73965	3.86644e-36	Down	9.95953e-38	NA	NA	NA	K08825//dual specificity tyrosine-phosphorylation-regulated kinase 1 [EC:2.7.12.1]	gi|734416095|gb|KHN38023.1|//UPF0326 protein [Glycine soja]
Glyma.01G154500.Wm82.a2.v1	1284	48.4837	108.428	1.16117	0.000182501	Up	4.70066e-05	NA	NA	NA	NA	gi|947128617|gb|KRH76471.1|//hypothetical protein GLYMA_01G154500 [Glycine max]
Glyma.13G298300.Wm82.a2.v1	3423	371.128	171.773	-1.11142	5.61346e-09	Down	7.69061e-10	GO:0043231//intracellular membrane-bounded organelle	NA	GO:0000377//RNA splicing, via transesterification reactions with bulged adenosine as nucleophile	K12855//pre-mRNA-processing factor 6	gi|356549920|ref|XP_003543338.1|//PREDICTED: protein STABILIZED1-like [Glycine max]
Glyma.02G091700.Wm82.a2.v1	1682	211.786	448.093	1.08119	1.6117e-09	Up	2.08077e-10	NA	GO:0016740//transferase activity	NA	K00729//dolichyl-phosphate beta-glucosyltransferase [EC:2.4.1.117]	gi|356499640|ref|XP_003518645.1|//PREDICTED: dolichyl-phosphate beta-glucosyltransferase-like isoform X1 [Glycine max]
Glyma.18G089800.Wm82.a2.v1	1743	456.101	4.94283	-6.52787	1.75265e-34	Down	4.85441e-36	NA	NA	NA	K18848//indole-3-acetate O-methyltransferase [EC:2.1.1.278]	gi|356567094|ref|XP_003551758.1|//PREDICTED: indole-3-acetate O-methyltransferase 1-like [Glycine max]
Glyma.10G089000.Wm82.a2.v1	1017	1.35623	6.71098	2.30692	0.0317015	Up	0.0134879	NA	GO:0003824//catalytic activity	NA	K06966//uncharacterized protein	gi|955343963|ref|XP_014618286.1|//PREDICTED: cytokinin riboside 5'-monophosphate phosphoribohydrolase LOG1-like [Glycine max]
Glyma.11G071400.Wm82.a2.v1	1689	141.146	29.3878	-2.2639	1.90681e-11	Down	2.03745e-12	GO:0044464//cell part	NA	NA	K07252//dolichyldiphosphatase [EC:3.6.1.43]	gi|356538222|ref|XP_003537603.1|//PREDICTED: lipid phosphate phosphatase epsilon 2, chloroplastic isoform X2 [Glycine max];gi|571487609|ref|XP_006590698.1|//PREDICTED: lipid phosphate phosphatase epsilon 1, chloroplastic isoform X1 [Glycine max]
Glyma.01G219000.Wm82.a2.v1	2618	966.078	2229.59	1.20657	1.65689e-08	Up	2.38924e-09	GO:0016020//membrane	GO:0046873//metal ion transmembrane transporter activity;GO:0015662//ATPase activity, coupled to transmembrane movement of ions, phosphorylative mechanism;GO:0000166//nucleotide binding	GO:0008152//metabolic process;GO:0009987//cellular process;GO:0030001//metal ion transport	K17686//Cu+-exporting ATPase [EC:3.6.3.54]	gi|947129674|gb|KRH77528.1|//hypothetical protein GLYMA_01G219000 [Glycine max]
Glyma.02G182300.Wm82.a2.v1	847	89.8372	1659.45	4.20725	8.5219e-65	Up	9.61367e-67	NA	NA	NA	NA	gi|734328281|gb|KHN05965.1|//hypothetical protein glysoja_032353 [Glycine soja]
Glyma.17G225600.Wm82.a2.v1	1641	108.263	259.595	1.26172	2.83926e-08	Up	4.21135e-09	NA	GO:0046872//metal ion binding	NA	K13346//peroxin-10	gi|356564027|ref|XP_003550258.1|//PREDICTED: peroxisome biogenesis factor 10-like [Glycine max]
Glyma.11G025800.Wm82.a2.v1	942	93.4911	723.529	2.95215	3.74821e-50	Up	6.08365e-52	NA	NA	NA	NA	gi|351726802|ref|NP_001236371.1|//uncharacterized protein LOC100306532 [Glycine max]
Glyma.13G067100.Wm82.a2.v1	987	221.354	712.572	1.68668	1.07336e-09	Up	1.35919e-10	NA	NA	NA	K04730//interleukin-1 receptor-associated kinase 1 [EC:2.7.11.1]	gi|955360878|ref|XP_014621703.1|//PREDICTED: probable inactive receptor kinase At1g27190 [Glycine max]
Glyma.01G052300.Wm82.a2.v1	6556	51.3173	19.4592	-1.39899	0.000394174	Down	0.000107746	NA	NA	NA	K03178//ubiquitin-activating enzyme E1 [EC:6.2.1.45];K04460//serine/threonine-protein phosphatase 5 [EC:3.1.3.16]	gi|955302076|ref|XP_014628920.1|//PREDICTED: uncharacterized protein LOC102666756 [Glycine max]
Glyma.14G165700.Wm82.a2.v1	2550	76.6157	34.8571	-1.13619	0.0161073	Down	0.00629369	NA	NA	NA	K13414//mitogen-activated protein kinase kinase kinase 1 [EC:2.7.11.25]	gi|955363997|ref|XP_014622507.1|//PREDICTED: mitogen-activated protein kinase kinase kinase 1-like [Glycine max]
Glyma.04G035700.Wm82.a2.v1	1489	10.7146	1.64034	-2.70751	0.00976456	Down	0.00360049	NA	NA	NA	K12741//heterogeneous nuclear ribonucleoprotein A1/A3;K14491//two-component response regulator ARR-B family;K14317//nuclear pore complex protein Nup214	gi|571448975|ref|XP_003523587.2|//PREDICTED: probable transcription factor KAN4 [Glycine max]
Glyma.13G152600.Wm82.a2.v1	3910	226.95	660.275	1.54069	2.59305e-07	Up	4.35687e-08	NA	NA	NA	NA	gi|571489806|ref|XP_006591309.1|//PREDICTED: FACT complex subunit SPT16-like [Glycine max]
Glyma.10G249200.Wm82.a2.v1	1602	142.405	15.1622	-3.23145	1.64752e-20	Down	8.86481e-22	NA	NA	NA	NA	gi|734317800|gb|KHN02706.1|//hypothetical protein glysoja_015948 [Glycine soja];gi|947086814|gb|KRH35535.1|//hypothetical protein GLYMA_10G249200 [Glycine max]
Glyma.06G213100.Wm82.a2.v1	2700	372.908	146.251	-1.35037	8.68265e-06	Down	1.79283e-06	NA	NA	NA	K14494//DELLA protein	gi|356519240|ref|XP_003528281.1|//PREDICTED: DELLA protein SLR1-like [Glycine max]
Glyma.05G115700.Wm82.a2.v1	1934	1582.71	3874.93	1.29177	4.76116e-20	Up	2.63058e-21	NA	NA	NA	K16280//E3 ubiquitin-protein ligase RGLG [EC:2.3.2.27]	gi|356512040|ref|XP_003524729.1|//PREDICTED: E3 ubiquitin-protein ligase RGLG2 [Glycine max]
Glyma.13G369800.Wm82.a2.v1	1431	1023.64	299.781	-1.77172	1.80104e-12	Down	1.7454e-13	NA	GO:0016620//oxidoreductase activity, acting on the aldehyde or oxo group of donors, NAD or NADP as acceptor;GO:0016616//oxidoreductase activity, acting on the CH-OH group of donors, NAD or NADP as acceptor;GO:0048037//cofactor binding	GO:0008152//metabolic process	K09753//cinnamoyl-CoA reductase [EC:1.2.1.44]	gi|356550654|ref|XP_003543700.1|//PREDICTED: cinnamoyl-CoA reductase 2 [Glycine max]
Glyma.08G283700.Wm82.a2.v1	4824	959.23	429.415	-1.1595	7.40053e-09	Down	1.02778e-09	NA	GO:0032559//adenyl ribonucleotide binding;GO:0004672//protein kinase activity	GO:0006796//phosphate-containing compound metabolic process	K08244//alpha-glucan, water dikinase [EC:2.7.9.4]	gi|947097040|gb|KRH45625.1|//hypothetical protein GLYMA_08G283700 [Glycine max];gi|947097037|gb|KRH45622.1|//hypothetical protein GLYMA_08G283700 [Glycine max];gi|356526777|ref|XP_003531993.1|//PREDICTED: alpha-glucan water dikinase, chloroplastic isoform X1 [Glycine max];gi|947097038|gb|KRH45623.1|//hypothetical protein GLYMA_08G283700 [Glycine max];gi|947097039|gb|KRH45624.1|//hypothetical prot…
Glyma.11G166300.Wm82.a2.v1	2029	148.414	39.7672	-1.89998	1.44085e-10	Down	1.6718e-11	NA	NA	NA	K17479//glutaredoxin domain-containing cysteine-rich protein 1	gi|356539662|ref|XP_003538314.1|//PREDICTED: uncharacterized protein At5g39865-like isoform X2 [Glycine max];gi|571489570|ref|XP_006591249.1|//PREDICTED: uncharacterized protein At5g39865-like isoform X3 [Glycine max]
Glyma.05G095800.Wm82.a2.v1	425	47.8774	12.1305	-1.98071	2.06744e-05	Down	4.53414e-06	NA	NA	NA	NA	gi|947109629|gb|KRH57955.1|//hypothetical protein GLYMA_05G095800 [Glycine max]
Glyma.12G237400.Wm82.a2.v1	2003	50.4137	4.7679	-3.40239	0.000115981	Down	2.88602e-05	NA	GO:0022857//transmembrane transporter activity	GO:0006810//transport	NA	gi|734370834|gb|KHN19450.1|//MATE efflux family protein FRD3 [Glycine soja];gi|955354195|ref|XP_014620334.1|//PREDICTED: protein DETOXIFICATION 43-like [Glycine max]
Glyma.08G162700.Wm82.a2.v1	1246	16.6564	2.18524	-2.93021	0.00356526	Down	0.0011805	NA	GO:0016209//antioxidant activity;GO:0005506//iron ion binding;GO:0003824//catalytic activity	GO:0008152//metabolic process;GO:0006950//response to stress	K00430//peroxidase [EC:1.11.1.7]	gi|734376564|gb|KHN21366.1|//Peroxidase 7 [Glycine soja]
Glyma.16G143300.Wm82.a2.v1	525	45.3536	2.3076	-4.29675	4.94451e-05	Down	1.15536e-05	NA	NA	NA	K13449//pathogenesis-related protein 1	gi|947058938|gb|KRH08344.1|//hypothetical protein GLYMA_16G143300 [Glycine max]
Glyma.07G021200.Wm82.a2.v1	1826	20.7334	189.835	3.19472	1.70733e-16	Up	1.20423e-17	NA	NA	NA	K00924;K01381//saccharopepsin [EC:3.4.23.25]	gi|571464491|ref|XP_003530207.2|//PREDICTED: protein ASPARTIC PROTEASE IN GUARD CELL 2-like [Glycine max]
Glyma.12G024100.Wm82.a2.v1	1429	103.134	14.7563	-2.80512	3.47281e-12	Down	3.46293e-13	NA	NA	NA	NA	gi|947075302|gb|KRH24142.1|//hypothetical protein GLYMA_12G024100 [Glycine max];gi|947075301|gb|KRH24141.1|//hypothetical protein GLYMA_12G024100 [Glycine max]
Glyma.19G074600.Wm82.a2.v1	4082	112.194	336.113	1.58295	1.44458e-10	Up	1.67672e-11	NA	NA	NA	NA	gi|571555223|ref|XP_006604088.1|//PREDICTED: uncharacterized protein LOC100818584 [Glycine max]
Glyma.10G185600.Wm82.a2.v1	2279	193.422	487.664	1.33414	4.45133e-06	Up	8.80663e-07	NA	NA	NA	K17609//nucleoredoxin [EC:1.8.1.8]	gi|359806767|ref|NP_001241557.1|//uncharacterized protein LOC100800752 [Glycine max]
Glyma.19G126400.Wm82.a2.v1	1705	1230.85	563.863	-1.12624	9.05952e-05	Down	2.21462e-05	GO:0044464//cell part	NA	NA	K02940//large subunit ribosomal protein L9e;K01623//fructose-bisphosphate aldolase, class I [EC:4.1.2.13]	gi|593797996|ref|XP_007162036.1|//hypothetical protein PHAVU_001G118300g [Phaseolus vulgaris]
Glyma.06G155600.Wm82.a2.v1	3358	87.9601	245.18	1.47892	2.08186e-11	Up	2.23265e-12	NA	NA	NA	K03165//DNA topoisomerase III [EC:5.99.1.2]	gi|571460707|ref|XP_006581777.1|//PREDICTED: DNA topoisomerase 3-alpha isoform X2 [Glycine max];gi|947105543|gb|KRH53926.1|//hypothetical protein GLYMA_06G155600 [Glycine max];gi|947105551|gb|KRH53934.1|//hypothetical protein GLYMA_06G155600 [Glycine max];gi|571460709|ref|XP_006581778.1|//PREDICTED: DNA topoisomerase 3-alpha isoform X3 [Glycine max];gi|356516381|ref|XP_003526873.1|//PREDICTED: DN…
Glyma.13G211600.Wm82.a2.v1	2332	336.401	1741.76	2.37229	7.38505e-53	Up	1.09813e-54	NA	NA	NA	K10268//F-box and leucine-rich repeat protein 2/20	gi|356549029|ref|XP_003542901.1|//PREDICTED: F-box/LRR-repeat protein 4-like isoform X1 [Glycine max];gi|947072057|gb|KRH20948.1|//hypothetical protein GLYMA_13G211600 [Glycine max]
Glyma.17G120300.Wm82.a2.v1	2703	698.126	293.699	-1.24915	3.7762e-09	Down	5.07693e-10	NA	NA	NA	K11584//serine/threonine-protein phosphatase 2A regulatory subunit B'	gi|356563081|ref|XP_003549794.1|//PREDICTED: serine/threonine protein phosphatase 2A 57 kDa regulatory subunit B' iota isoform [Glycine max]
Glyma.18G116700.Wm82.a2.v1	2688	143.125	65.382	-1.13031	0.00221461	Down	0.000699532	NA	NA	NA	K16911//ATP-dependent RNA helicase DDX21 [EC:3.6.4.13]	gi|571544963|ref|XP_006602287.1|//PREDICTED: DEAD-box ATP-dependent RNA helicase 53-like isoform X11 [Glycine max];gi|571544959|ref|XP_006602286.1|//PREDICTED: DEAD-box ATP-dependent RNA helicase 53-like isoform X10 [Glycine max]
Glyma.05G049300.Wm82.a2.v1	3484	430.241	170.627	-1.3343	5.30079e-09	Down	7.23929e-10	NA	NA	NA	K14494//DELLA protein	gi|356514060|ref|XP_003525725.1|//PREDICTED: scarecrow-like protein 28 [Glycine max]
Glyma.15G003200.Wm82.a2.v1	1445	122.434	254.819	1.05747	3.99992e-06	Up	7.86242e-07	NA	NA	NA	NA	gi|947060389|gb|KRH09650.1|//hypothetical protein GLYMA_15G003200 [Glycine max];gi|947060388|gb|KRH09649.1|//hypothetical protein GLYMA_15G003200 [Glycine max];gi|947060385|gb|KRH09646.1|//hypothetical protein GLYMA_15G003200 [Glycine max];gi|356557247|ref|XP_003546929.1|//PREDICTED: ACT domain-containing protein ACR11 isoform X2 [Glycine max];gi|947060386|gb|KRH09647.1|//hypothetical protein GLY…
Glyma.12G240600.Wm82.a2.v1	1552	373.761	804.447	1.10588	2.6481e-05	Up	5.91082e-06	GO:0030529//intracellular ribonucleoprotein complex	GO:0005198//structural molecule activity	GO:0010467//gene expression	K02925//large subunit ribosomal protein L3e	gi|955355698|ref|XP_003540543.2|//PREDICTED: 60S ribosomal protein L3 [Glycine max]
Glyma.08G163500.Wm82.a2.v1	1683	155.848	635.093	2.02683	2.18026e-27	Up	7.98127e-29	NA	NA	NA	K12741//heterogeneous nuclear ribonucleoprotein A1/A3;K01940//argininosuccinate synthase [EC:6.3.4.5];K14491//two-component response regulator ARR-B family;K14317//nuclear pore complex protein Nup214	gi|571471735|ref|XP_006585393.1|//PREDICTED: myb family transcription factor APL-like isoform X3 [Glycine max];gi|356525732|ref|XP_003531477.1|//PREDICTED: myb family transcription factor APL-like isoform X4 [Glycine max]
Glyma.04G094400.Wm82.a2.v1	4510	29.2667	9.26876	-1.65881	0.00306858	Down	0.00100028	NA	NA	NA	K10395//kinesin family member 4/21/27	gi|571449905|ref|XP_006578275.1|//PREDICTED: kinesin-like protein BC2 [Glycine max]
Glyma.06G298600.Wm82.a2.v1	745	279.871	6416.49	4.51895	1.28675e-65	Up	1.41445e-67	NA	NA	NA	NA	gi|955326266|ref|XP_014632309.1|//PREDICTED: uncharacterized protein LOC100778894 isoform X1 [Glycine max]
Glyma.08G125100.Wm82.a2.v1	1870	133.565	589.459	2.14185	2.09297e-18	Up	1.28803e-19	NA	GO:0005506//iron ion binding;GO:0016491//oxidoreductase activity	NA	K07437//cytochrome P450 family 26 subfamily A	gi|947094426|gb|KRH43011.1|//hypothetical protein GLYMA_08G125100 [Glycine max];gi|356528398|ref|XP_003532790.1|//PREDICTED: beta-amyrin 28-oxidase-like [Glycine max]
Glyma.11G220200.Wm82.a2.v1	1524	406.416	978.728	1.26795	1.42264e-16	Up	9.96927e-18	NA	GO:0046872//metal ion binding	NA	K16283//E3 ubiquitin-protein ligase SDIR1 [EC:2.3.2.27]	gi|571486456|ref|XP_006590348.1|//PREDICTED: uncharacterized protein LOC100816448 isoform X1 [Glycine max];gi|947082203|gb|KRH30992.1|//hypothetical protein GLYMA_11G220200 [Glycine max]
Glyma.15G037300.Wm82.a2.v1	2905	60.8296	4.91838	-3.62852	2.05601e-11	Down	2.20408e-12	NA	NA	NA	K03255//protein TIF31	gi|955373458|ref|XP_014623820.1|//PREDICTED: telomere repeat-binding protein 2-like isoform X3 [Glycine max];gi|955373456|ref|XP_014623819.1|//PREDICTED: telomere repeat-binding protein 2-like isoform X2 [Glycine max];gi|571515549|ref|XP_006597267.1|//PREDICTED: telomere repeat-binding protein 2-like isoform X1 [Glycine max];gi|947060985|gb|KRH10246.1|//hypothetical protein GLYMA_15G037300 [Glyci…
Glyma.09G075200.Wm82.a2.v1	1455	63.6903	4.17842	-3.93004	5.95548e-07	Down	1.04658e-07	NA	GO:0016747//transferase activity, transferring acyl groups other than amino-acyl groups	GO:0009699//phenylpropanoid biosynthetic process	K00660//chalcone synthase [EC:2.3.1.74]	gi|356530477|ref|XP_003533807.1|//PREDICTED: chalcone synthase 6 [Glycine max]
Glyma.U018300.Wm82.a2.v1	2057	281.978	131.719	-1.09812	1.39114e-05	Down	2.96372e-06	NA	NA	NA	NA	gi|356539136|ref|XP_003538056.1|//PREDICTED: pheophytinase, chloroplastic [Glycine max]
Glyma.03G163800.Wm82.a2.v1	1071	20.8996	5.58406	-1.90409	0.00382046	Down	0.00127413	NA	NA	NA	NA	gi|947119140|gb|KRH67389.1|//hypothetical protein GLYMA_03G163800 [Glycine max]
Glyma.13G347700.Wm82.a2.v1	3388	54952.8	18849.7	-1.54365	2.05289e-12	Down	2.0026e-13	GO:0044424//intracellular part	GO:0016702//oxidoreductase activity, acting on single donors with incorporation of molecular oxygen, incorporation of two atoms of oxygen;GO:0046914//transition metal ion binding	GO:0006633//fatty acid biosynthetic process	K15718//linoleate 9S-lipoxygenase [EC:1.13.11.58]	gi|585418|sp|P38417.1|LOX4_SOYBN//RecName: Full=Linoleate 9S-lipoxygenase-4; AltName: Full=Lipoxygenase-4; Short=L-4; AltName: Full=VSP94
Glyma.08G008100.Wm82.a2.v1	3646	2214.73	4654.68	1.07155	1.12456e-10	Up	1.28881e-11	NA	NA	NA	K14486//auxin response factor	gi|947092478|gb|KRH41063.1|//hypothetical protein GLYMA_08G008100 [Glycine max];gi|356527524|ref|XP_003532359.1|//PREDICTED: auxin response factor 2 [Glycine max]
Glyma.10G145900.Wm82.a2.v1	946	65.7148	2.22873	-4.88193	1.56605e-10	Down	1.8245e-11	NA	NA	NA	NA	gi|734362361|gb|KHN16045.1|//hypothetical protein glysoja_012021 [Glycine soja]
Glyma.07G039800.Wm82.a2.v1	2091	2336.07	454.755	-2.36092	3.01067e-18	Down	1.87639e-19	NA	GO:0005506//iron ion binding;GO:0016491//oxidoreductase activity	GO:0008152//metabolic process	K05280//flavonoid 3'-monooxygenase [EC:1.14.13.21]	gi|356519792|ref|XP_003528553.1|//PREDICTED: cytochrome P450 71A1 [Glycine max]
Glyma.20G188400.Wm82.a2.v1	1730	187.014	664.839	1.82986	5.84276e-10	Up	7.17693e-11	NA	NA	NA	K18342//OTU domain-containing protein 6 [EC:3.4.19.12]	gi|356576317|ref|XP_003556279.1|//PREDICTED: OTU domain-containing protein At3g57810-like [Glycine max]
Glyma.01G150300.Wm82.a2.v1	1330	335.36	98.9738	-1.76059	2.84539e-08	Down	4.22102e-09	NA	NA	NA	K10443//kelch-like protein 2/3	gi|947128550|gb|KRH76404.1|//hypothetical protein GLYMA_01G150300 [Glycine max];gi|571435448|ref|XP_003516495.2|//PREDICTED: F-box/kelch-repeat protein SKIP25-like [Glycine max]
Glyma.02G245600.Wm82.a2.v1	772	886.412	106.08	-3.06282	1.82491e-12	Down	1.76966e-13	NA	NA	NA	NA	gi|323319529|gb|ADX36135.1|//gibberellic acid-stimulated protein 1 [Glycine soja]
Glyma.07G222500.Wm82.a2.v1	1708	149.306	56.3622	-1.40547	2.90011e-06	Down	5.57796e-07	NA	NA	NA	K16219//protein N-terminal methyltransferase [EC:2.1.1.244]	gi|356521580|ref|XP_003529432.1|//PREDICTED: protein PHLOEM PROTEIN 2-LIKE A1-like [Glycine max]
Glyma.06G059700.Wm82.a2.v1	1605	41.9188	16.2656	-1.36577	0.0195707	Down	0.00783545	GO:0043234//protein complex	GO:0043169//cation binding;GO:0004721//phosphoprotein phosphatase activity	GO:0006464//cellular protein modification process	K17506//protein phosphatase 1L [EC:3.1.3.16]	gi|571458094|ref|XP_006581035.1|//PREDICTED: uncharacterized protein LOC100807396 isoform X1 [Glycine max]
Glyma.03G000700.Wm82.a2.v1	1792	166.55	357.606	1.10242	1.26241e-09	Up	1.6129e-10	GO:0031224//intrinsic component of membrane	NA	GO:0051234//establishment of localization	NA	gi|955310313|ref|XP_014628873.1|//PREDICTED: uncharacterized protein LOC100778827 isoform X1 [Glycine max]
Glyma.13G158200.Wm82.a2.v1	1414	4992.41	2262.21	-1.142	0.0467329	Down	0.0209242	NA	NA	NA	NA	gi|356548479|ref|XP_003542629.1|//PREDICTED: blue copper protein-like [Glycine max]
Glyma.17G113200.Wm82.a2.v1	1920	435.104	199.669	-1.12375	6.33074e-07	Down	1.11566e-07	NA	NA	NA	K15429//tRNA (guanine37-N1)-methyltransferase [EC:2.1.1.228];K10761//tRNA(His) guanylyltransferase [EC:2.7.7.79];K19619//tyrosyl-DNA phosphodiesterase 2 [EC:3.1.4.-]	gi|734359065|gb|KHN15078.1|//Glucan endo-1,3-beta-glucosidase 14 [Glycine soja]
Glyma.09G195600.Wm82.a2.v1	1443	12.0013	2.85173	-2.07328	0.0336133	Down	0.0143977	NA	NA	NA	K07088//uncharacterized protein	gi|955341937|ref|XP_014617772.1|//PREDICTED: uncharacterized transporter C5D6.04-like [Glycine max]
Glyma.06G047300.Wm82.a2.v1	1294	20.7572	7.65465	-1.4392	0.0313475	Down	0.0133179	NA	NA	NA	NA	gi|356518140|ref|XP_003527740.1|//PREDICTED: uncharacterized protein LOC100801392 [Glycine max]
Glyma.05G110000.Wm82.a2.v1	2610	345.217	64.7426	-2.41472	3.68269e-17	Down	2.47143e-18	NA	NA	NA	K12472//epidermal growth factor receptor substrate 15	gi|571455021|ref|XP_006579966.1|//PREDICTED: uncharacterized protein DDB_G0290685-like [Glycine max]
Glyma.03G219400.Wm82.a2.v1	1118	95.1378	386.67	2.02301	1.39435e-05	Up	2.97113e-06	NA	NA	NA	NA	gi|356505633|ref|XP_003521594.1|//PREDICTED: calvin cycle protein CP12-2, chloroplastic [Glycine max]
Glyma.01G197700.Wm82.a2.v1	1634	40.3312	1.77849	-4.50318	1.26286e-07	Down	2.03019e-08	NA	NA	NA	K00026//malate dehydrogenase [EC:1.1.1.37]	gi|947129335|gb|KRH77189.1|//hypothetical protein GLYMA_01G197700 [Glycine max]
Glyma.15G263200.Wm82.a2.v1	1157	300.763	142.186	-1.08084	7.72711e-06	Down	1.58357e-06	GO:0030529//intracellular ribonucleoprotein complex	GO:0005198//structural molecule activity	GO:0010467//gene expression	K02935//large subunit ribosomal protein L7/L12	gi|356557042|ref|XP_003546827.1|//PREDICTED: 50S ribosomal protein L7/L12-like [Glycine max]
Glyma.01G112600.Wm82.a2.v1	2391	1060.89	233.921	-2.18118	2.18347e-06	Down	4.12169e-07	GO:0005576//extracellular region	GO:0043169//cation binding;GO:0016682//oxidoreductase activity, acting on diphenols and related substances as donors, oxygen as acceptor	GO:0009808//lignin metabolic process	K05909//laccase [EC:1.10.3.2]	gi|356496166|ref|XP_003516941.1|//PREDICTED: laccase-4-like [Glycine max]
Glyma.01G034100.Wm82.a2.v1	2532	93.4088	18.2937	-2.35222	5.39496e-07	Down	9.42627e-08	NA	NA	NA	K04733//interleukin-1 receptor-associated kinase 4 [EC:2.7.11.1]	gi|356497944|ref|XP_003517816.1|//PREDICTED: serine/threonine-protein kinase CDL1 isoform X2 [Glycine max]
Glyma.10G213000.Wm82.a2.v1	1033	41.86	148.366	1.82551	0.00660356	Up	0.00233225	NA	NA	NA	NA	gi|955346841|ref|XP_014618802.1|//PREDICTED: uncharacterized protein LOC102662800 isoform X1 [Glycine max]
Glyma.02G042200.Wm82.a2.v1	2237	212.161	484.487	1.1913	2.61266e-09	Up	3.4571e-10	NA	NA	NA	K00666//fatty-acyl-CoA synthase [EC:6.2.1.-];K01904//4-coumarate--CoA ligase [EC:6.2.1.12];K10526//OPC-8:0 CoA ligase 1 [EC:6.2.1.-]	gi|571437842|ref|XP_006574350.1|//PREDICTED: uncharacterized protein LOC100500429 isoform X1 [Glycine max]
Glyma.10G241400.Wm82.a2.v1	1514	197.179	40.7947	-2.27305	8.02031e-07	Down	1.4326e-07	GO:0043231//intracellular membrane-bounded organelle	NA	NA	NA	gi|947086688|gb|KRH35409.1|//hypothetical protein GLYMA_10G241400 [Glycine max];gi|947086689|gb|KRH35410.1|//hypothetical protein GLYMA_10G241400 [Glycine max];gi|734317869|gb|KHN02775.1|//Transcription factor bHLH126 [Glycine soja]
Glyma.18G155600.Wm82.a2.v1	516	60.3272	0.987859	-5.93236	4.56899e-10	Down	5.54257e-11	GO:0016020//membrane;GO:0009579//thylakoid;GO:0009507//chloroplast	NA	NA	K05572//NAD(P)H-quinone oxidoreductase subunit 1 [EC:1.6.5.3]	gi|947050057|gb|KRG99585.1|//hypothetical protein GLYMA_18G155600, partial [Glycine max]
Glyma.13G112700.Wm82.a2.v1	2286	482.963	188.166	-1.3599	1.10853e-18	Down	6.71915e-20	NA	GO:0004312//fatty acid synthase activity	GO:0006631//fatty acid metabolic process	K09458//3-oxoacyl-[acyl-carrier-protein] synthase II [EC:2.3.1.179]	gi|351725451|ref|NP_001236069.1|//plastid 3-keto-acyl-ACP synthase II-B precursor [Glycine max]
Glyma.07G048900.Wm82.a2.v1	1436	1876.08	241.188	-2.95949	5.88749e-14	Down	5.01957e-15	NA	GO:0008168//methyltransferase activity	NA	K13066//caffeic acid 3-O-methyltransferase [EC:2.1.1.68]	gi|356520217|ref|XP_003528760.1|//PREDICTED: anthranilate N-methyltransferase [Glycine max];gi|947099279|gb|KRH47771.1|//hypothetical protein GLYMA_07G048900 [Glycine max]
Glyma.15G173800.Wm82.a2.v1	576	20.7497	50.7278	1.28968	0.0168024	Up	0.00659544	NA	NA	NA	K19038//E3 ubiquitin-protein ligase ATL41 [EC:2.3.2.27];K19041//E3 ubiquitin-protein ligase RNF38/44 [EC:2.3.2.27];K10664//E3 ubiquitin-protein ligase ATL6/9/15/31/42/55 [EC:2.3.2.27];K11816//indole-3-pyruvate monooxygenase [EC:1.14.13.168]	gi|571519420|ref|XP_006597843.1|//PREDICTED: RING-H2 finger protein ATL1-like [Glycine max]
Glyma.08G200500.Wm82.a2.v1	3038	1448.55	4178.73	1.52845	1.78519e-32	Up	5.29063e-34	NA	NA	NA	K14376//poly(A) polymerase [EC:2.7.7.19]	gi|571472300|ref|XP_006585564.1|//PREDICTED: nuclear poly(A) polymerase 4-like [Glycine max]
Glyma.05G032100.Wm82.a2.v1	1386	66.554	29.2195	-1.1876	0.00657239	Down	0.00232056	NA	NA	NA	NA	gi|734437634|gb|KHN48638.1|//hypothetical protein glysoja_015786 [Glycine soja]
Glyma.14G090000.Wm82.a2.v1	3137	424.425	1066.09	1.32875	2.46774e-14	Up	2.04339e-15	NA	GO:0016757//transferase activity, transferring glycosyl groups	NA	K13680//beta-mannan synthase [EC:2.4.1.32]	gi|356552288|ref|XP_003544500.1|//PREDICTED: probable xyloglucan glycosyltransferase 12 [Glycine max];gi|947066323|gb|KRH15466.1|//hypothetical protein GLYMA_14G090000 [Glycine max]
Glyma.01G025300.Wm82.a2.v1	1848	90.1104	268.777	1.57665	3.70801e-06	Up	7.25803e-07	NA	NA	GO:0050896//response to stimulus	K03294//basic amino acid/polyamine antiporter, APA family;K15095//(+)-neomenthol dehydrogenase [EC:1.1.1.208]	gi|947126662|gb|KRH74516.1|//hypothetical protein GLYMA_01G025300 [Glycine max]
Glyma.18G021700.Wm82.a2.v1	2078	6.29342	0.837569	-2.90956	0.0274148	Down	0.0114408	GO:0044464//cell part	NA	GO:0015833//peptide transport	K14638//solute carrier family 15 (peptide/histidine transporter), member 3/4	gi|356567878|ref|XP_003552142.1|//PREDICTED: protein NRT1/ PTR FAMILY 5.1-like [Glycine max]
Glyma.08G043700.Wm82.a2.v1	1834	112.834	273.512	1.2774	4.58536e-11	Up	5.07257e-12	NA	NA	NA	K01148//poly(A)-specific ribonuclease [EC:3.1.13.4]	gi|955333068|ref|XP_014633880.1|//PREDICTED: uncharacterized CRM domain-containing protein At3g25440, chloroplastic-like [Glycine max];gi|947093095|gb|KRH41680.1|//hypothetical protein GLYMA_08G043700 [Glycine max]
Glyma.19G104100.Wm82.a2.v1	836	34.8198	126.445	1.86053	0.000263556	Up	6.98244e-05	NA	GO:0003824//catalytic activity	NA	K01792//glucose-6-phosphate 1-epimerase [EC:5.1.3.15]	gi|947045089|gb|KRG94718.1|//hypothetical protein GLYMA_19G104100 [Glycine max]
Glyma.15G266600.Wm82.a2.v1	2765	834.818	2136.37	1.35562	2.14306e-07	Up	3.56056e-08	NA	GO:0016879//ligase activity, forming carbon-nitrogen bonds	GO:0009064//glutamine family amino acid metabolic process;GO:0006220//pyrimidine nucleotide metabolic process	K01937//CTP synthase [EC:6.3.4.2]	gi|356557080|ref|XP_003546846.1|//PREDICTED: CTP synthase-like isoform X1 [Glycine max]
Glyma.08G076100.Wm82.a2.v1	666	107.827	0.893741	-6.91465	1.15433e-09	Down	1.46696e-10	NA	NA	NA	NA	gi|356528062|ref|XP_003532624.1|//PREDICTED: vacuolar iron transporter homolog 4-like [Glycine max]
Glyma.02G305500.Wm82.a2.v1	683	191.66	22.9716	-3.06062	2.57501e-15	Down	1.97926e-16	NA	NA	NA	NA	gi|571442465|ref|XP_006575737.1|//PREDICTED: uncharacterized protein LOC102666892 [Glycine max]
Glyma.15G015800.Wm82.a2.v1	1686	2148.74	494.854	-2.11842	2.08889e-24	Down	8.93923e-26	NA	NA	NA	NA	gi|359807063|ref|NP_001241341.1|//uncharacterized protein LOC100818121 [Glycine max]
Glyma.03G132500.Wm82.a2.v1	1768	45.5724	175.407	1.94448	1.59206e-14	Up	1.29793e-15	NA	NA	NA	K15026//translation initiation factor 2A	gi|947123011|gb|KRH71217.1|//hypothetical protein GLYMA_02G137200 [Glycine max]
Glyma.15G116300.Wm82.a2.v1	2516	493.909	3466.41	2.81113	8.39056e-14	Up	7.23497e-15	NA	NA	NA	K14494//DELLA protein	gi|356555748|ref|XP_003546192.1|//PREDICTED: scarecrow-like protein 13 [Glycine max]
Glyma.08G216100.Wm82.a2.v1	456	99.6234	31.4134	-1.66511	1.0673e-05	Down	2.23637e-06	NA	NA	NA	NA	gi|947095931|gb|KRH44516.1|//hypothetical protein GLYMA_08G216100 [Glycine max]
Glyma.03G074600.Wm82.a2.v1	1030	18.0278	4.65658	-1.95288	0.0453918	Down	0.0202413	NA	NA	NA	NA	gi|947117730|gb|KRH65979.1|//hypothetical protein GLYMA_03G074600 [Glycine max]
Glyma.02G240800.Wm82.a2.v1	1941	145.643	55.898	-1.38157	4.93418e-06	Down	9.81178e-07	NA	NA	NA	NA	gi|356500991|ref|XP_003519313.1|//PREDICTED: uncharacterized protein LOC100783987 [Glycine max]
Glyma.09G202800.Wm82.a2.v1	3027	5.81275	77.6229	3.73919	9.07203e-14	Up	7.84221e-15	NA	NA	NA	K06758;K03283//heat shock 70kDa protein 1/8;K19613//leucine-rich repeat protein SHOC2	gi|947090852|gb|KRH39517.1|//hypothetical protein GLYMA_09G202800 [Glycine max]
Glyma.11G187600.Wm82.a2.v1	1505	24.7631	7.19996	-1.78213	0.0018281	Down	0.000567229	NA	NA	NA	K08286//protein-serine/threonine kinase [EC:2.7.11.-]	gi|356541424|ref|XP_003539177.1|//PREDICTED: serine/threonine-protein kinase D6PKL1-like [Glycine max]
Glyma.13G324600.Wm82.a2.v1	2738	31.0063	155.091	2.32248	1.17848e-07	Up	1.8887e-08	NA	NA	NA	K05391//cyclic nucleotide gated channel, other eukaryote	gi|571502525|ref|XP_006594976.1|//PREDICTED: putative cyclic nucleotide-gated ion channel 15 [Glycine max]
Glyma.20G173600.Wm82.a2.v1	2883	16.0665	0.885653	-4.18117	0.000150285	Down	3.81819e-05	NA	NA	NA	K04733//interleukin-1 receptor-associated kinase 4 [EC:2.7.11.1];K04730//interleukin-1 receptor-associated kinase 1 [EC:2.7.11.1]	gi|571568263|ref|XP_006606200.1|//PREDICTED: G-type lectin S-receptor-like serine/threonine-protein kinase At1g34300 [Glycine max]
Glyma.06G130200.Wm82.a2.v1	2201	543.35	87.4974	-2.63457	1.75552e-35	Down	4.66323e-37	NA	NA	NA	NA	gi|571460284|ref|XP_003526722.2|//PREDICTED: uncharacterized protein LOC100782455 isoform X1 [Glycine max]
Glyma.09G275300.Wm82.a2.v1	1519	341.091	80.637	-2.08064	2.90815e-13	Down	2.62099e-14	NA	NA	NA	K19040//E3 ubiquitin-protein ligase ATL10/75/76/77/78 [EC:2.3.2.27]	gi|356530175|ref|XP_003533659.1|//PREDICTED: RING-H2 finger protein ATL74-like [Glycine max]
Glyma.18G136200.Wm82.a2.v1	3178	331.576	7761.67	4.54895	5.70135e-147	Up	1.42275e-149	NA	NA	NA	K16055//trehalose 6-phosphate synthase/phosphatase [EC:2.4.1.15 3.1.3.12]	gi|356567612|ref|XP_003552011.1|//PREDICTED: probable alpha,alpha-trehalose-phosphate synthase [UDP-forming] 10 [Glycine max]
Glyma.19G132400.Wm82.a2.v1	1422	263.864	109.696	-1.26628	2.10133e-06	Down	3.95668e-07	NA	GO:0016843//amine-lyase activity	GO:0008152//metabolic process	K01757//strictosidine synthase [EC:4.3.3.2]	gi|356571961|ref|XP_003554139.1|//PREDICTED: protein STRICTOSIDINE SYNTHASE-LIKE 10-like [Glycine max]
Glyma.20G098200.Wm82.a2.v1	1222	154.301	604.942	1.97105	2.77003e-13	Up	2.48965e-14	NA	NA	NA	K08675//Lon-like ATP-dependent protease [EC:3.4.21.-]	gi|356574089|ref|XP_003555184.1|//PREDICTED: RNA pseudouridine synthase 1-like [Glycine max]
Glyma.15G075400.Wm82.a2.v1	3617	495.787	1018.96	1.0393	3.17421e-08	Up	4.7452e-09	NA	NA	NA	K14409//protein SMG7	gi|947061635|gb|KRH10896.1|//hypothetical protein GLYMA_15G075400 [Glycine max]
Glyma.07G202400.Wm82.a2.v1	400	0.586873	6.99454	3.57511	0.00308485	Up	0.00100635	NA	GO:0005506//iron ion binding;GO:0016491//oxidoreductase activity	GO:0008152//metabolic process	K13257//2-hydroxyisoflavanone synthase [EC:1.14.13.136]	gi|947101638|gb|KRH50130.1|//hypothetical protein GLYMA_07G202400 [Glycine max]
Glyma.03G132800.Wm82.a2.v1	1832	109.208	577.62	2.40305	6.21119e-30	Up	2.03803e-31	NA	NA	NA	NA	gi|356504750|ref|XP_003521158.1|//PREDICTED: uncharacterized protein LOC100794939 [Glycine max]
Glyma.16G120500.Wm82.a2.v1	1163	6.88704	1.1477	-2.58514	0.0234345	Down	0.00957429	NA	NA	NA	NA	gi|947058545|gb|KRH07951.1|//hypothetical protein GLYMA_16G120500 [Glycine max]
Glyma.13G245100.Wm82.a2.v1	1305	9.57028	1.60152	-2.57912	0.0132537	Down	0.00506062	NA	GO:0005488//binding;GO:0004518//nuclease activity	GO:0006259//DNA metabolic process	NA	gi|947072664|gb|KRH21555.1|//hypothetical protein GLYMA_13G245100 [Glycine max];gi|947072665|gb|KRH21556.1|//hypothetical protein GLYMA_13G245100 [Glycine max];gi|947072666|gb|KRH21557.1|//hypothetical protein GLYMA_13G245100 [Glycine max]
Glyma.15G155600.Wm82.a2.v1	4501	16.8511	0.908301	-4.21353	0.000148351	Down	3.76538e-05	NA	NA	NA	K17422//large subunit ribosomal protein L41	gi|571518856|ref|XP_003547404.2|//PREDICTED: LRR receptor-like serine/threonine-protein kinase GSO1 [Glycine max]
Glyma.09G023600.Wm82.a2.v1	3326	747.487	196.929	-1.92437	3.55816e-10	Down	4.27011e-11	GO:0043231//intracellular membrane-bounded organelle	GO:0003677//DNA binding;GO:0001071//nucleic acid binding transcription factor activity	GO:0006351//transcription, DNA-templated	K09338//homeobox-leucine zipper protein	gi|356533043|ref|XP_003535078.1|//PREDICTED: homeobox-leucine zipper protein ATHB-14-like isoform X2 [Glycine max];gi|955339843|ref|XP_014617344.1|//PREDICTED: homeobox-leucine zipper protein ATHB-14-like isoform X1 [Glycine max]
Glyma.05G112500.Wm82.a2.v1	1457	4.69994	33.6983	2.84196	2.08787e-06	Up	3.92832e-07	NA	NA	NA	K19613//leucine-rich repeat protein SHOC2	gi|734431791|gb|KHN45973.1|//Protein lap4 [Glycine soja]
Glyma.02G277600.Wm82.a2.v1	1796	329.856	106.602	-1.62961	1.41466e-08	Down	2.02419e-09	GO:0043231//intracellular membrane-bounded organelle	NA	GO:0009987//cellular process	K05868//cyclin B	gi|356501386|ref|XP_003519506.1|//PREDICTED: G2/mitotic-specific cyclin S13-7-like [Glycine max]
Glyma.15G188500.Wm82.a2.v1	2052	459.321	1043.55	1.18393	6.48186e-11	Up	7.27218e-12	NA	GO:0032559//adenyl ribonucleotide binding;GO:0004673//protein histidine kinase activity	GO:0007165//signal transduction;GO:0006468//protein phosphorylation	K00898//pyruvate dehydrogenase kinase 2/3/4 [EC:2.7.11.2]	gi|356556464|ref|XP_003546545.1|//PREDICTED: pyruvate dehydrogenase (acetyl-transferring) kinase, mitochondrial [Glycine max]
Glyma.09G153900.Wm82.a2.v1	1860	243.942	27126.5	6.79702	0	Up	0	GO:0044424//intracellular part;GO:0043234//protein complex	GO:0046872//metal ion binding;GO:0016836//hydro-lyase activity	GO:0006007//glucose catabolic process	K01689//enolase [EC:4.2.1.11]	gi|356530953|ref|XP_003534043.1|//PREDICTED: enolase [Glycine max]
Glyma.18G249700.Wm82.a2.v1	3396	147.753	29.7588	-2.3118	0.000118501	Down	2.95445e-05	NA	NA	NA	K04730//interleukin-1 receptor-associated kinase 1 [EC:2.7.11.1]	gi|947051509|gb|KRH01038.1|//hypothetical protein GLYMA_18G249700 [Glycine max]
Glyma.19G093400.Wm82.a2.v1	684	6.66167	72.4901	3.44383	3.70952e-08	Up	5.58861e-09	NA	NA	NA	NA	gi|356571553|ref|XP_003553941.1|//PREDICTED: uncharacterized protein LOC100796708 [Glycine max]
Glyma.20G171400.Wm82.a2.v1	741	3.3246	12.1204	1.86618	0.041536	Up	0.0182992	NA	NA	NA	NA	gi|356576107|ref|XP_003556175.1|//PREDICTED: uncharacterized protein LOC100784580 isoform X1 [Glycine max]
Glyma.18G038800.Wm82.a2.v1	2710	60.6767	22.3222	-1.44266	0.00271886	Down	0.000876138	NA	GO:0016773//phosphotransferase activity, alcohol group as acceptor;GO:0005488//binding	GO:0008152//metabolic process	K00913//inositol-1,3,4-trisphosphate 5/6-kinase / inositol-tetrakisphosphate 1-kinase [EC:2.7.1.159 2.7.1.134]	gi|356569511|ref|XP_003552943.1|//PREDICTED: inositol 1,3,4-trisphosphate 5/6-kinase 4-like [Glycine max]
Glyma.14G203000.Wm82.a2.v1	3252	1144.47	208.088	-2.45942	6.61704e-10	Down	8.18123e-11	NA	GO:0000166//nucleotide binding;GO:0004672//protein kinase activity	GO:0009987//cellular process	K12761//carbon catabolite-derepressing protein kinase [EC:2.7.11.1]	gi|356553162|ref|XP_003544927.1|//PREDICTED: CBL-interacting serine/threonine-protein kinase 11 [Glycine max]
Glyma.02G175700.Wm82.a2.v1	1845	75.0367	233.912	1.6403	4.06109e-10	Up	4.90466e-11	NA	NA	NA	K16189//phytochrome-interacting factor 4;K11253//histone H3;K12126//phytochrome-interacting factor 3	gi|356500459|ref|XP_003519049.1|//PREDICTED: transcription factor bHLH130-like [Glycine max]
Glyma.13G271200.Wm82.a2.v1	1741	268.112	89.9543	-1.57557	2.20095e-09	Down	2.88419e-10	NA	NA	NA	K03152//4-methyl-5(b-hydroxyethyl)-thiazole monophosphate biosynthesis	gi|571501000|ref|XP_003543217.2|//PREDICTED: protein DJ-1 homolog B-like [Glycine max]
Glyma.01G229200.Wm82.a2.v1	3551	54.7393	9.86986	-2.47148	2.6058e-06	Down	4.97588e-07	NA	NA	NA	K15082//DNA repair protein RAD7	gi|947129852|gb|KRH77706.1|//hypothetical protein GLYMA_01G229200 [Glycine max];gi|571436651|ref|XP_006573828.1|//PREDICTED: uncharacterized protein LOC100795418 isoform X2 [Glycine max];gi|571436649|ref|XP_006573827.1|//PREDICTED: uncharacterized protein LOC100795418 isoform X1 [Glycine max];gi|947129853|gb|KRH77707.1|//hypothetical protein GLYMA_01G229200 [Glycine max]
Glyma.01G203300.Wm82.a2.v1	2162	333.972	1175.26	1.81519	5.60921e-18	Up	3.55261e-19	NA	NA	NA	K19042//E3 ubiquitin-protein ligase BOI and related proteins [EC:2.3.2.27]	gi|571436237|ref|XP_006573702.1|//PREDICTED: probable BOI-related E3 ubiquitin-protein ligase 2 [Glycine max]
Glyma.01G240500.Wm82.a2.v1	1833	135.476	48.6331	-1.47803	1.58339e-08	Down	2.2777e-09	NA	NA	NA	NA	gi|356495805|ref|XP_003516763.1|//PREDICTED: uncharacterized protein LOC100816371 isoform X1 [Glycine max];gi|947130038|gb|KRH77892.1|//hypothetical protein GLYMA_01G240500 [Glycine max];gi|571436843|ref|XP_006573892.1|//PREDICTED: uncharacterized protein LOC100816371 isoform X2 [Glycine max]
Glyma.09G275400.Wm82.a2.v1	914	62.5278	11.4665	-2.44708	0.000213093	Down	5.54661e-05	NA	NA	NA	NA	gi|947092079|gb|KRH40744.1|//hypothetical protein GLYMA_09G275400 [Glycine max]
Glyma.02G147400.Wm82.a2.v1	3372	316.421	663.431	1.0681	4.9811e-08	Up	7.62349e-09	NA	NA	NA	NA	gi|356502809|ref|XP_003520208.1|//PREDICTED: probable transmembrane GTPase FZO-like, chloroplastic isoform X1 [Glycine max]
Glyma.08G187100.Wm82.a2.v1	2473	432.193	877.931	1.02243	3.60061e-08	Up	5.41561e-09	NA	NA	NA	NA	gi|571472063|ref|XP_006585484.1|//PREDICTED: uncharacterized protein LOC100810658 isoform X1 [Glycine max];gi|356525964|ref|XP_003531591.1|//PREDICTED: uncharacterized protein LOC100810658 isoform X2 [Glycine max]
Glyma.01G197400.Wm82.a2.v1	2097	34.9333	12.4947	-1.48329	0.0112531	Down	0.00421387	NA	NA	NA	NA	gi|947129328|gb|KRH77182.1|//hypothetical protein GLYMA_01G197400 [Glycine max]
Glyma.20G105200.Wm82.a2.v1	835	8.86424	38.8307	2.13113	2.64617e-06	Up	5.05898e-07	NA	NA	NA	NA	gi|947040914|gb|KRG90638.1|//hypothetical protein GLYMA_20G105200 [Glycine max]
Glyma.11G080300.Wm82.a2.v1	1522	421.985	93.6747	-2.17146	3.51697e-05	Down	8.01849e-06	NA	GO:0016209//antioxidant activity;GO:0005506//iron ion binding;GO:0003824//catalytic activity	GO:0008152//metabolic process;GO:0006950//response to stress	K00430//peroxidase [EC:1.11.1.7]	gi|947080055|gb|KRH28844.1|//hypothetical protein GLYMA_11G080300 [Glycine max]
Glyma.19G086700.Wm82.a2.v1	2903	83.0336	190.748	1.1999	2.47227e-08	Up	3.64508e-09	NA	NA	NA	K16279//E3 ubiquitin-protein ligase KEG [EC:2.7.11.1 2.3.2.27]	gi|356570113|ref|XP_003553235.1|//PREDICTED: ankyrin-3 [Glycine max]
Glyma.09G268300.Wm82.a2.v1	3227	363.762	730.072	1.00504	1.1069e-11	Up	1.15648e-12	GO:0015630//microtubule cytoskeleton	GO:0032559//adenyl ribonucleotide binding;GO:0003774//motor activity	GO:0007017//microtubule-based process	K10396//kinesin family member 5	gi|955342849|ref|XP_003534606.3|//PREDICTED: armadillo repeat-containing kinesin-like protein 2 [Glycine max];gi|947091919|gb|KRH40584.1|//hypothetical protein GLYMA_09G268300 [Glycine max]
Glyma.08G242400.Wm82.a2.v1	771	8.6871	73.2689	3.07625	2.62851e-14	Up	2.18139e-15	NA	NA	NA	K12309//beta-galactosidase [EC:3.2.1.23]	gi|947096398|gb|KRH44983.1|//hypothetical protein GLYMA_08G242400 [Glycine max]
Glyma.13G284400.Wm82.a2.v1	2623	436.547	58.6238	-2.89658	1.59707e-22	Down	7.65135e-24	NA	NA	NA	K16189//phytochrome-interacting factor 4;K05765//cofilin	gi|947073302|gb|KRH22193.1|//hypothetical protein GLYMA_13G284400 [Glycine max];gi|571501431|ref|XP_006594800.1|//PREDICTED: transcription factor bHLH123-like isoform X3 [Glycine max];gi|947073301|gb|KRH22192.1|//hypothetical protein GLYMA_13G284400 [Glycine max];gi|356546916|ref|XP_003541866.1|//PREDICTED: transcription factor bHLH123-like isoform X1 [Glycine max]
Glyma.18G238700.Wm82.a2.v1	916	1646.69	660.141	-1.31872	3.55034e-05	Down	8.0997e-06	NA	NA	GO:0009414//response to water deprivation	NA	gi|255630218|gb|ACU15464.1|//unknown [Glycine max];gi|955381870|ref|XP_014625734.1|//PREDICTED: desiccation protectant protein Lea14 homolog isoform X1 [Glycine max]
Glyma.15G085900.Wm82.a2.v1	4814	228.263	87.1051	-1.38987	1.89057e-05	Down	4.11857e-06	NA	NA	NA	K10755//replication factor C subunit 2/4	gi|356557765|ref|XP_003547181.1|//PREDICTED: protein STICHEL-like 3 isoform X1 [Glycine max];gi|955371788|ref|XP_014623473.1|//PREDICTED: protein STICHEL-like 3 isoform X2 [Glycine max]
Glyma.06G049200.Wm82.a2.v1	3339	285.416	106.232	-1.42584	3.14636e-06	Down	6.08792e-07	NA	NA	NA	K09285//AP2-like factor, ANT lineage	gi|571458970|ref|XP_006581282.1|//PREDICTED: AP2-like ethylene-responsive transcription factor ANT [Glycine max]
Glyma.05G158900.Wm82.a2.v1	2364	68.9595	30.5194	-1.17602	0.00391735	Down	0.00130977	NA	NA	NA	K12741//heterogeneous nuclear ribonucleoprotein A1/A3;K14491//two-component response regulator ARR-B family;K14317//nuclear pore complex protein Nup214	gi|356510972|ref|XP_003524206.1|//PREDICTED: two-component response regulator ORR24-like [Glycine max]
Glyma.07G129700.Wm82.a2.v1	1898	225.207	18.339	-3.61827	3.37508e-23	Down	1.54805e-24	NA	NA	NA	K01513//ectonucleotide pyrophosphatase/phosphodiesterase family member 1/3 [EC:3.1.4.1 3.6.1.9]	gi|947100570|gb|KRH49062.1|//hypothetical protein GLYMA_07G129700 [Glycine max]
Glyma.11G105700.Wm82.a2.v1	1540	151.541	2364.6	3.96381	3.00774e-177	Up	4.15605e-180	NA	GO:0004620//phospholipase activity;GO:0042578//phosphoric ester hydrolase activity	GO:0007165//signal transduction;GO:0044238//primary metabolic process	NA	gi|734418977|gb|KHN39894.1|//hypothetical protein glysoja_020634 [Glycine soja]
Glyma.17G224500.Wm82.a2.v1	1977	5.94085	28.1652	2.24517	0.00487427	Up	0.00166631	NA	GO:0000166//nucleotide binding;GO:0004672//protein kinase activity	NA	K04733//interleukin-1 receptor-associated kinase 4 [EC:2.7.11.1];K04730//interleukin-1 receptor-associated kinase 1 [EC:2.7.11.1]	gi|947055937|gb|KRH05390.1|//hypothetical protein GLYMA_17G224500 [Glycine max]
Glyma.05G012900.Wm82.a2.v1	1517	170.842	1019.25	2.57677	7.20881e-55	Up	1.01543e-56	NA	NA	NA	K11407//histone deacetylase 6 [EC:3.5.1.98]	gi|947108361|gb|KRH56687.1|//hypothetical protein GLYMA_05G012900 [Glycine max]
Glyma.08G058900.Wm82.a2.v1	1054	51.5107	1356.74	4.71913	9.46013e-77	Up	8.01872e-79	NA	NA	NA	NA	gi|734311690|gb|KHN00107.1|//F-box protein [Glycine soja]
Glyma.17G092800.Wm82.a2.v1	1149	18.8801	4494.09	7.89502	2.17527e-111	Up	9.64532e-114	NA	NA	NA	NA	gi|356562765|ref|XP_003549639.1|//PREDICTED: snakin-2 isoform X1 [Glycine max];gi|955377789|ref|XP_014624841.1|//PREDICTED: snakin-2 isoform X2 [Glycine max]
Glyma.09G058100.Wm82.a2.v1	636	454.222	3.49808	-7.02069	5.09839e-42	Down	1.0704e-43	GO:0030529//intracellular ribonucleoprotein complex;GO:0009536//plastid	GO:0003723//RNA binding;GO:0005198//structural molecule activity	GO:0010467//gene expression	K02992//small subunit ribosomal protein S7;K02950//small subunit ribosomal protein S12	gi|947088643|gb|KRH37308.1|//hypothetical protein GLYMA_09G058100 [Glycine max]
Glyma.06G004200.Wm82.a2.v1	1021	12.6609	561.205	5.47008	8.12179e-32	Up	2.46562e-33	NA	NA	NA	K14299//nucleoporin SEH1	gi|571458249|ref|XP_003527600.2|//PREDICTED: protein EXORDIUM-like [Glycine max]
Glyma.18G240800.Wm82.a2.v1	2947	328.42	119.919	-1.45348	7.4231e-15	Down	5.89555e-16	NA	GO:0003824//catalytic activity	NA	K13420//LRR receptor-like serine/threonine-protein kinase FLS2 [EC:2.7.11.1]	gi|571548682|ref|XP_006602840.1|//PREDICTED: leucine-rich repeat receptor-like protein CLAVATA2 isoform X2 [Glycine max]
Glyma.04G224700.Wm82.a2.v1	1253	60.2648	12.2827	-2.29469	6.89584e-07	Down	1.21966e-07	NA	NA	NA	NA	gi|955317552|ref|XP_014630398.1|//PREDICTED: uncharacterized protein LOC100792685 [Glycine max]
Glyma.08G068800.Wm82.a2.v1	826	0.637497	527.918	9.69368	4.58841e-24	Up	2.00994e-25	GO:0044424//intracellular part	NA	GO:0050896//response to stimulus	K13993//HSP20 family protein	gi|947093518|gb|KRH42103.1|//hypothetical protein GLYMA_08G068800 [Glycine max]
Glyma.04G222100.Wm82.a2.v1	1169	575.305	8.72384	-6.04322	1.19908e-40	Down	2.64606e-42	GO:0044464//cell part	NA	NA	NA	gi|356509072|ref|XP_003523276.1|//PREDICTED: expansin-A8-like [Glycine max]
Glyma.08G183400.Wm82.a2.v1	3162	252.894	95.258	-1.40862	2.54602e-09	Down	3.36316e-10	NA	NA	NA	K00940//nucleoside-diphosphate kinase [EC:2.7.4.6]	gi|947095387|gb|KRH43972.1|//hypothetical protein GLYMA_08G183400 [Glycine max];gi|947095389|gb|KRH43974.1|//hypothetical protein GLYMA_08G183400 [Glycine max];gi|571471994|ref|XP_006585464.1|//PREDICTED: protein FAM135B-like isoform X1 [Glycine max];gi|571471996|ref|XP_006585465.1|//PREDICTED: protein FAM135B-like isoform X2 [Glycine max]
Glyma.07G020300.Wm82.a2.v1	2203	345.945	1133.99	1.7128	2.91158e-15	Up	2.24697e-16	NA	NA	NA	K13162//poly(rC)-binding protein 2/3/4	gi|356522258|ref|XP_003529764.1|//PREDICTED: flowering locus K homology domain-like [Glycine max]
Glyma.07G163300.Wm82.a2.v1	811	1.63054	7.4631	2.19443	0.0323194	Up	0.0137795	NA	NA	NA	NA	gi|947101068|gb|KRH49560.1|//hypothetical protein GLYMA_07G163300 [Glycine max]
Glyma.15G276500.Wm82.a2.v1	2063	48.2819	479.133	3.31087	5.61113e-21	Up	2.93471e-22	NA	GO:0016647//oxidoreductase activity, acting on the CH-NH group of donors, oxygen as acceptor	GO:0008152//metabolic process	K13366//polyamine oxidase [EC:1.5.3.14 1.5.3.16 1.5.3.-]	gi|356557186|ref|XP_003546899.1|//PREDICTED: polyamine oxidase 1-like isoform X1 [Glycine max]
Glyma.09G191300.Wm82.a2.v1	2501	618.549	2723.73	2.13862	1.50287e-59	Up	1.90927e-61	NA	GO:0032559//adenyl ribonucleotide binding;GO:0004672//protein kinase activity;GO:0004871//signal transducer activity	GO:0006464//cellular protein modification process	K04730//interleukin-1 receptor-associated kinase 1 [EC:2.7.11.1]	gi|571475633|ref|XP_006586722.1|//PREDICTED: putative receptor protein kinase PERK1 isoform X1 [Glycine max]
Glyma.13G304100.Wm82.a2.v1	1565	40.7412	16.4831	-1.3055	0.0239292	Down	0.0098065	NA	NA	NA	K09529//DnaJ homolog subfamily C member 9	gi|356547049|ref|XP_003541930.1|//PREDICTED: fasciclin-like arabinogalactan protein 21 [Glycine max]
Glyma.01G206600.Wm82.a2.v1	1518	196.454	814.661	2.05201	3.20378e-06	Up	6.2063e-07	NA	NA	NA	K09286//EREBP-like factor	gi|947129469|gb|KRH77323.1|//hypothetical protein GLYMA_01G206600 [Glycine max]
Glyma.01G037500.Wm82.a2.v1	1097	38.0816	78.4727	1.0431	0.0267132	Up	0.0111132	NA	GO:0004871//signal transducer activity	GO:0007165//signal transduction;GO:0006351//transcription, DNA-templated	K14492//two-component response regulator ARR-A family	gi|356497802|ref|XP_003517746.1|//PREDICTED: two-component response regulator ARR5-like [Glycine max]
Glyma.20G188900.Wm82.a2.v1	864	561.489	275.365	-1.02791	2.25348e-07	Down	3.75332e-08	NA	NA	NA	NA	gi|356576331|ref|XP_003556286.1|//PREDICTED: uncharacterized protein LOC100799217 [Glycine max]
Glyma.05G191300.Wm82.a2.v1	954	115.581	242.889	1.0714	3.27341e-06	Up	6.35267e-07	NA	NA	NA	NA	gi|947111241|gb|KRH59567.1|//hypothetical protein GLYMA_05G191300 [Glycine max]
Glyma.18G158800.Wm82.a2.v1	1609	126.456	297.831	1.23586	1.34903e-06	Up	2.48226e-07	NA	NA	NA	NA	gi|356567802|ref|XP_003552104.1|//PREDICTED: uncharacterized protein LOC100783278 isoform X1 [Glycine max]
Glyma.14G084600.Wm82.a2.v1	930	259.263	35.6806	-2.86121	2.74511e-10	Down	3.26286e-11	NA	GO:0003677//DNA binding	GO:0006351//transcription, DNA-templated	K18490//homeobox protein OTX2;K01535//H+-transporting ATPase [EC:3.6.3.6]	gi|356552220|ref|XP_003544467.1|//PREDICTED: WUSCHEL-related homeobox 4 [Glycine max]
Glyma.03G058000.Wm82.a2.v1	1069	4.07074	18.7148	2.20082	0.00267478	Up	0.000860003	NA	GO:0016787//hydrolase activity	GO:0044238//primary metabolic process	NA	gi|947117483|gb|KRH65732.1|//hypothetical protein GLYMA_03G058000 [Glycine max];gi|947117484|gb|KRH65733.1|//hypothetical protein GLYMA_03G058000 [Glycine max];gi|947117485|gb|KRH65734.1|//hypothetical protein GLYMA_03G058000 [Glycine max];gi|955311017|ref|XP_003520489.2|//PREDICTED: GDSL esterase/lipase CPRD49-like isoform X1 [Glycine max]
Glyma.16G200700.Wm82.a2.v1	1095	175.237	3.71718	-5.55896	3.19496e-17	Down	2.13555e-18	GO:0043231//intracellular membrane-bounded organelle	GO:0003677//DNA binding;GO:0001071//nucleic acid binding transcription factor activity	GO:0006351//transcription, DNA-templated	K09264//MADS-box transcription factor, plant	gi|571523999|ref|XP_006598725.1|//PREDICTED: uncharacterized protein LOC100779279 isoform X1 [Glycine max];gi|734400707|gb|KHN31554.1|//MADS-box transcription factor 6 [Glycine soja]
Glyma.18G199600.Wm82.a2.v1	1959	58.4137	12.631	-2.20934	8.91646e-06	Down	1.84515e-06	NA	GO:0000166//nucleotide binding;GO:0004672//protein kinase activity	NA	K04733//interleukin-1 receptor-associated kinase 4 [EC:2.7.11.1]	gi|947050678|gb|KRH00207.1|//hypothetical protein GLYMA_18G199600 [Glycine max];gi|947050679|gb|KRH00208.1|//hypothetical protein GLYMA_18G199600 [Glycine max];gi|947050677|gb|KRH00206.1|//hypothetical protein GLYMA_18G199600 [Glycine max];gi|571547471|ref|XP_006602653.1|//PREDICTED: putative serine/threonine-protein kinase [Glycine max]
Glyma.05G216400.Wm82.a2.v1	2663	2794.21	100.808	-4.79276	8.70815e-63	Down	1.03446e-64	NA	GO:0005488//binding;GO:0016798//hydrolase activity, acting on glycosyl bonds	GO:0044238//primary metabolic process	K01179//endoglucanase [EC:3.2.1.4]	gi|356513287|ref|XP_003525345.1|//PREDICTED: endoglucanase 6 [Glycine max]
Glyma.17G015800.Wm82.a2.v1	1666	65.758	19.8685	-1.72668	1.04642e-05	Down	2.19026e-06	NA	NA	NA	K19043//E3 ubiquitin-protein ligase RHF [EC:2.3.2.27]	gi|356564526|ref|XP_003550504.1|//PREDICTED: E3 ubiquitin-protein ligase RHF1A-like [Glycine max]
Glyma.13G251700.Wm82.a2.v1	777	17.9976	1010.29	5.81083	2.34969e-08	Up	3.4566e-09	NA	NA	NA	K13449//pathogenesis-related protein 1	gi|356549451|ref|XP_003543107.1|//PREDICTED: pathogenesis-related protein 1-like [Glycine max]
Glyma.12G023600.Wm82.a2.v1	1190	5.50679	0.438952	-3.64907	0.0101567	Down	0.00376059	NA	NA	NA	K09866//aquaporin-4;K09872//aquaporin PIP	gi|356544056|ref|XP_003540471.1|//PREDICTED: aquaporin TIP1-2-like [Glycine max]
Glyma.09G216100.Wm82.a2.v1	1631	927.142	230.891	-2.00558	1.12292e-20	Down	5.98422e-22	NA	GO:0032559//adenyl ribonucleotide binding;GO:0004672//protein kinase activity	GO:0006464//cellular protein modification process	K04733//interleukin-1 receptor-associated kinase 4 [EC:2.7.11.1]	gi|571475625|ref|XP_006586718.1|//PREDICTED: serine/threonine-protein kinase At5g01020-like isoform X1 [Glycine max]
Glyma.09G145100.Wm82.a2.v1	648	0.842002	6.66519	2.98475	0.00900453	Up	0.00329127	NA	NA	NA	K18054//2'-deoxymugineic-acid 2'-dioxygenase / mugineic-acid 3-dioxygenase [EC:1.14.11.24 1.14.11.25];K13525//transitional endoplasmic reticulum ATPase;K06892//feruloyl-CoA ortho-hydroxylase [EC:1.14.11.-];K16296//serine carboxypeptidase-like clade I [EC:3.4.16.-];K13229//2,4-dihydroxy-1,4-benzoxazin-3-one-glucoside dioxygenase [EC:1.14.20.2]	gi|947089920|gb|KRH38585.1|//hypothetical protein GLYMA_09G145100 [Glycine max]
Glyma.06G189900.Wm82.a2.v1	3599	633.938	142.633	-2.15204	9.27376e-21	Down	4.9077e-22	GO:0031224//intrinsic component of membrane	GO:0042625//ATPase coupled ion transmembrane transporter activity;GO:0032559//adenyl ribonucleotide binding	GO:0009206//purine ribonucleoside triphosphate biosynthetic process;GO:0006811//ion transport;GO:0009207//purine ribonucleoside triphosphate catabolic process	K01535//H+-transporting ATPase [EC:3.6.3.6]	gi|356516750|ref|XP_003527056.1|//PREDICTED: ATPase 11, plasma membrane-type-like [Glycine max]
Glyma.20G144500.Wm82.a2.v1	620	29.7642	6.50551	-2.19384	0.000215304	Down	5.60951e-05	NA	NA	NA	NA	gi|947041546|gb|KRG91270.1|//hypothetical protein GLYMA_20G144500 [Glycine max]
Glyma.16G123800.Wm82.a2.v1	1885	62.7366	3.02999	-4.37192	1.38996e-06	Down	2.5616e-07	NA	NA	NA	K04730//interleukin-1 receptor-associated kinase 1 [EC:2.7.11.1]	gi|356561114|ref|XP_003548830.1|//PREDICTED: protein MID1-COMPLEMENTING ACTIVITY 1-like [Glycine max];gi|947058605|gb|KRH08011.1|//hypothetical protein GLYMA_16G123800 [Glycine max]
Glyma.19G144900.Wm82.a2.v1	1793	89.3815	1061.04	3.56936	2.05816e-93	Up	1.25642e-95	NA	NA	NA	NA	gi|571557236|ref|XP_003554192.2|//PREDICTED: uncharacterized protein C4orf29 homolog [Glycine max]
Glyma.03G130600.Wm82.a2.v1	1102	140.987	29.2541	-2.26885	7.2909e-05	Down	1.7525e-05	NA	NA	NA	K18486//heart-and neural crest derivatives-expressed protein 2	gi|356504732|ref|XP_003521149.1|//PREDICTED: transcription factor ORG3-like [Glycine max]
Glyma.05G096500.Wm82.a2.v1	1659	2225.04	7382.01	1.73018	1.51404e-13	Up	1.33331e-14	NA	GO:0003677//DNA binding;GO:0001071//nucleic acid binding transcription factor activity	GO:0010467//gene expression	K13425//WRKY transcription factor 22	gi|351727393|ref|NP_001237671.1|//transcription factor [Glycine max]
Glyma.U031200.Wm82.a2.v1	3510	112.071	28.5936	-1.97065	9.5501e-09	Down	1.34207e-09	NA	NA	NA	K09667//protein O-GlcNAc transferase [EC:2.4.1.255];K12178//COP9 signalosome complex subunit 4;K14442//ATP-dependent RNA helicase DHX36 [EC:3.6.4.13]	gi|356554004|ref|XP_003545340.1|//PREDICTED: tetratricopeptide repeat protein 7A-like [Glycine max]
Glyma.03G057000.Wm82.a2.v1	1816	10.1399	1.69344	-2.58201	0.0212021	Down	0.00856819	NA	GO:0032559//adenyl ribonucleotide binding;GO:0004672//protein kinase activity	GO:0006464//cellular protein modification process	K04733//interleukin-1 receptor-associated kinase 4 [EC:2.7.11.1];K14005//protein transport protein SEC31	gi|947117471|gb|KRH65720.1|//hypothetical protein GLYMA_03G057000 [Glycine max]
Glyma.20G217600.Wm82.a2.v1	2399	196.492	27.3939	-2.84254	1.48699e-09	Down	1.91486e-10	NA	NA	NA	NA	gi|734324219|gb|KHN04994.1|//2-hydroxymuconic semialdehyde hydrolase [Glycine soja]
Glyma.17G094100.Wm82.a2.v1	2642	391.39	156.694	-1.32066	3.22439e-06	Down	6.24955e-07	NA	NA	NA	NA	gi|356565049|ref|XP_003550757.1|//PREDICTED: microtubule-associated protein TORTIFOLIA1-like [Glycine max]
Glyma.20G044100.Wm82.a2.v1	1129	38.4667	13.6953	-1.48992	0.0270737	Down	0.0112811	NA	NA	NA	K05605//3-hydroxyisobutyryl-CoA hydrolase [EC:3.1.2.4]	gi|734391765|gb|KHN27347.1|//Sigma factor sigB regulation protein rsbQ [Glycine soja]
Glyma.11G095200.Wm82.a2.v1	1156	37.7193	4.22155	-3.15946	6.42723e-06	Down	1.30064e-06	NA	GO:0008422//beta-glucosidase activity;GO:0004553//hydrolase activity, hydrolyzing O-glycosyl compounds;GO:0043167//ion binding	GO:0044238//primary metabolic process	K15429//tRNA (guanine37-N1)-methyltransferase [EC:2.1.1.228];K19619//tyrosyl-DNA phosphodiesterase 2 [EC:3.1.4.-];K13098//RNA-binding protein FUS;K03243//translation initiation factor 5B	gi|947080277|gb|KRH29066.1|//hypothetical protein GLYMA_11G095200 [Glycine max];gi|734326419|gb|KHN05498.1|//Glucan endo-1,3-beta-glucosidase, basic vacuolar isoform [Glycine soja]
Glyma.02G041100.Wm82.a2.v1	294	4.12646	21.9925	2.41403	0.000457396	Up	0.00012649	NA	NA	NA	NA	gi|947121456|gb|KRH69662.1|//hypothetical protein GLYMA_02G041100 [Glycine max]
Glyma.08G134400.Wm82.a2.v1	1857	199.99	428.441	1.09917	2.13042e-07	Up	3.53737e-08	GO:0044424//intracellular part	GO:0043169//cation binding;GO:0005515//protein binding;GO:0032559//adenyl ribonucleotide binding	GO:0044267//cellular protein metabolic process;GO:0006950//response to stress	K03686//molecular chaperone DnaJ	gi|947094577|gb|KRH43162.1|//hypothetical protein GLYMA_08G134400 [Glycine max];gi|356525463|ref|XP_003531344.1|//PREDICTED: chaperone protein DnaJ-like isoform X1 [Glycine max]
Glyma.16G142700.Wm82.a2.v1	2714	284.465	82.0547	-1.7936	1.6018e-05	Down	3.44587e-06	NA	NA	NA	NA	gi|571528341|ref|XP_006599393.1|//PREDICTED: protein DA1-related 1-like [Glycine max]
Glyma.07G201900.Wm82.a2.v1	2022	145.778	29.9705	-2.28216	5.80272e-09	Down	7.96666e-10	NA	NA	NA	NA	gi|571467095|ref|XP_006583837.1|//PREDICTED: FHA domain-containing protein At4g14490-like [Glycine max]
Glyma.04G050200.Wm82.a2.v1	3042	417.087	3897.4	3.22409	2.05433e-46	Up	3.80039e-48	NA	NA	NA	K12125//protein EARLY FLOWERING 3	gi|356509813|ref|XP_003523640.1|//PREDICTED: protein EARLY FLOWERING 3-like [Glycine max]
Glyma.01G190600.Wm82.a2.v1	1942	360.835	88.0417	-2.03508	2.93158e-06	Down	5.64515e-07	NA	NA	NA	K14487//auxin responsive GH3 gene family	gi|571436036|ref|XP_006573649.1|//PREDICTED: probable indole-3-acetic acid-amido synthetase GH3.1 [Glycine max]
Glyma.12G074300.Wm82.a2.v1	3129	124.046	42.4526	-1.54695	7.39329e-07	Down	1.31298e-07	NA	NA	NA	K10398//kinesin family member 11	gi|947076139|gb|KRH24979.1|//hypothetical protein GLYMA_12G074300 [Glycine max]
Glyma.13G067800.Wm82.a2.v1	4824	1031.03	4865.38	2.23846	1.45414e-41	Up	3.10993e-43	NA	NA	NA	K11644//paired amphipathic helix protein Sin3a	gi|571496576|ref|XP_006593647.1|//PREDICTED: paired amphipathic helix protein Sin3-like 2 isoform X3 [Glycine max];gi|356550937|ref|XP_003543838.1|//PREDICTED: paired amphipathic helix protein Sin3-like 2 isoform X4 [Glycine max]
Glyma.08G078300.Wm82.a2.v1	1965	695.342	1472.05	1.08203	2.22581e-13	Up	1.9872e-14	NA	NA	NA	K01191//alpha-mannosidase [EC:3.2.1.24]	gi|734417858|gb|KHN39170.1|//hypothetical protein glysoja_027975 [Glycine soja]
Glyma.20G140100.Wm82.a2.v1	2512	127.367	22.4794	-2.50232	5.19917e-05	Down	1.21776e-05	NA	GO:0000166//nucleotide binding;GO:0004672//protein kinase activity	NA	K04733//interleukin-1 receptor-associated kinase 4 [EC:2.7.11.1];K04730//interleukin-1 receptor-associated kinase 1 [EC:2.7.11.1]	gi|955392052|ref|XP_003556014.2|//PREDICTED: uncharacterized protein LOC100787420 [Glycine max]
Glyma.15G000200.Wm82.a2.v1	258	13.3917	35.9692	1.42542	0.00128401	Up	0.000385722	NA	NA	NA	K15362//fanconi anemia group J protein [EC:3.6.4.12]	gi|734379211|gb|KHN22375.1|//hypothetical protein glysoja_024884 [Glycine soja]
Glyma.12G166300.Wm82.a2.v1	1447	14.7963	4.34872	-1.76658	0.0150661	Down	0.00584026	NA	NA	NA	K04422//mitogen-activated protein kinase kinase kinase 13 [EC:2.7.11.25];K03255//protein TIF31	gi|356543389|ref|XP_003540143.1|//PREDICTED: uncharacterized protein LOC100799918 isoform X1 [Glycine max]
Glyma.08G174200.Wm82.a2.v1	3984	120.36	411.578	1.77381	7.01527e-12	Up	7.19351e-13	GO:0009536//plastid	GO:0000166//nucleotide binding	GO:0006412//translation	K02519//translation initiation factor IF-2	gi|955336079|ref|XP_014634543.1|//PREDICTED: translation initiation factor IF-2, chloroplastic [Glycine max]
Glyma.10G294600.Wm82.a2.v1	165	8.7972	1.57651	-2.48031	0.0173302	Down	0.00683052	NA	NA	NA	NA	gi|947087563|gb|KRH36284.1|//hypothetical protein GLYMA_10G294600 [Glycine max]
Glyma.07G177600.Wm82.a2.v1	1529	482.676	1389.14	1.52506	4.10571e-11	Up	4.52164e-12	NA	NA	NA	NA	gi|356521198|ref|XP_003529244.1|//PREDICTED: uncharacterized protein LOC100783924 [Glycine max]
Glyma.18G268400.Wm82.a2.v1	1732	624.12	134.555	-2.21362	1.72254e-20	Down	9.27918e-22	NA	NA	NA	K14329//agmatine coumaroyltransferase [EC:2.3.1.64 2.3.1.-];K13264//isoflavone 7-O-glucoside-6''-O-malonyltransferase [EC:2.3.1.115]	gi|571549422|ref|XP_006602942.1|//PREDICTED: phenolic glucoside malonyltransferase 1-like [Glycine max]
Glyma.11G164700.Wm82.a2.v1	1470	1239.23	30.8576	-5.32767	4.49506e-27	Down	1.67054e-28	NA	GO:0048037//cofactor binding;GO:0005488//binding	GO:0008152//metabolic process	K09753//cinnamoyl-CoA reductase [EC:1.2.1.44]	gi|356539666|ref|XP_003538316.1|//PREDICTED: cinnamoyl-CoA reductase 1 isoform X1 [Glycine max];gi|947081383|gb|KRH30172.1|//hypothetical protein GLYMA_11G164700 [Glycine max];gi|955350773|ref|XP_014619573.1|//PREDICTED: cinnamoyl-CoA reductase 1 isoform X2 [Glycine max]
Glyma.11G187500.Wm82.a2.v1	2568	164.194	56.7055	-1.53384	2.29171e-06	Down	4.34209e-07	NA	NA	NA	K10352//myosin heavy chain;K12472//epidermal growth factor receptor substrate 15;K10400//kinesin family member 15	gi|356541422|ref|XP_003539176.1|//PREDICTED: MAR-binding filament-like protein 1 isoform X1 [Glycine max];gi|571488998|ref|XP_006591089.1|//PREDICTED: MAR-binding filament-like protein 1 isoform X2 [Glycine max]
Glyma.19G233100.Wm82.a2.v1	1718	232.133	484.762	1.06233	1.7668e-10	Up	2.0664e-11	NA	NA	NA	NA	gi|571560060|ref|XP_006604805.1|//PREDICTED: uncharacterized protein LOC100803807 isoform X1 [Glycine max]
Glyma.17G091400.Wm82.a2.v1	994	319.375	2227.41	2.80204	4.66607e-13	Up	4.29193e-14	NA	NA	NA	K03549//KUP system potassium uptake protein	gi|955379865|ref|XP_014625352.1|//PREDICTED: uncharacterized protein LOC100790161 [Glycine max]
Glyma.13G212900.Wm82.a2.v1	2859	50.8358	109.141	1.10228	0.0421077	Up	0.0185884	NA	NA	NA	K01240//uridine nucleosidase [EC:3.2.2.3]	gi|947072082|gb|KRH20973.1|//hypothetical protein GLYMA_13G212900 [Glycine max];gi|947072075|gb|KRH20966.1|//hypothetical protein GLYMA_13G212900 [Glycine max];gi|947072083|gb|KRH20974.1|//hypothetical protein GLYMA_13G212900 [Glycine max];gi|571499350|ref|XP_006594456.1|//PREDICTED: uncharacterized protein LOC100819333 isoform X1 [Glycine max]
Glyma.12G140500.Wm82.a2.v1	909	3.66171	0.379353	-3.27091	0.0258088	Down	0.0106875	NA	NA	NA	K04733//interleukin-1 receptor-associated kinase 4 [EC:2.7.11.1];K03327//multidrug resistance protein, MATE family;K04382//serine/threonine-protein phosphatase 2A catalytic subunit [EC:3.1.3.16];K05349//beta-glucosidase [EC:3.2.1.21]	gi|947077100|gb|KRH25940.1|//hypothetical protein GLYMA_12G140500 [Glycine max]
Glyma.02G228800.Wm82.a2.v1	1370	9.99543	0.817514	-3.61195	0.00183694	Down	0.000570237	NA	NA	NA	K19038//E3 ubiquitin-protein ligase ATL41 [EC:2.3.2.27];K19041//E3 ubiquitin-protein ligase RNF38/44 [EC:2.3.2.27]	gi|571441356|ref|XP_006575420.1|//PREDICTED: RING-H2 finger protein ATL63-like [Glycine max]
Glyma.03G024500.Wm82.a2.v1	1469	7.22136	42.8695	2.56961	8.60142e-06	Up	1.77499e-06	NA	NA	NA	K01183//chitinase [EC:3.2.1.14]	gi|356505922|ref|XP_003521738.1|//PREDICTED: ruBisCO-associated protein-like [Glycine max]
Glyma.14G115800.Wm82.a2.v1	831	4.19147	0.388554	-3.43127	0.0173842	Down	0.00685466	NA	NA	NA	K14007//protein transport protein SEC24;K05387//glutamate receptor, ionotropic, plant	gi|947066715|gb|KRH15858.1|//hypothetical protein GLYMA_14G115800 [Glycine max]
Glyma.05G121300.Wm82.a2.v1	975	38.0701	2.91505	-3.70706	1.50075e-07	Down	2.43739e-08	NA	NA	NA	NA	gi|955322731|ref|XP_003524079.3|//PREDICTED: vacuolar iron transporter homolog 4-like [Glycine max]
Glyma.03G049800.Wm82.a2.v1	1354	83.3782	26.5867	-1.64897	0.00290498	Down	0.000943063	NA	NA	NA	NA	gi|947117369|gb|KRH65618.1|//hypothetical protein GLYMA_03G049800 [Glycine max];gi|947117370|gb|KRH65619.1|//hypothetical protein GLYMA_03G049800 [Glycine max]
Glyma.16G078200.Wm82.a2.v1	1494	229.028	753.28	1.71767	5.31312e-18	Up	3.36289e-19	NA	NA	NA	K19366//spartin	gi|356558910|ref|XP_003547745.1|//PREDICTED: uncharacterized protein LOC100784641 [Glycine max]
Glyma.19G016800.Wm82.a2.v1	2662	29.6368	3.82348	-2.95443	0.000236406	Down	6.20806e-05	NA	NA	NA	K01099//inositol polyphosphate 5-phosphatase INPP5B/F [EC:3.1.3.36]	gi|356573433|ref|XP_003554865.1|//PREDICTED: type I inositol polyphosphate 5-phosphatase 2-like [Glycine max]
Glyma.04G027000.Wm82.a2.v1	1301	1121.72	179.542	-2.64332	4.05466e-14	Down	3.41846e-15	NA	NA	NA	K12135//zinc finger protein CONSTANS;K17925//sorting nexin-13	gi|356509646|ref|XP_003523557.1|//PREDICTED: B-box zinc finger protein 21-like isoform X1 [Glycine max]
Glyma.05G038700.Wm82.a2.v1	2354	25.7222	74.4044	1.53238	0.000346634	Up	9.38502e-05	NA	NA	NA	NA	gi|356513525|ref|XP_003525464.1|//PREDICTED: uncharacterized protein LOC100787604 [Glycine max]
Glyma.11G179100.Wm82.a2.v1	1801	6.86989	0.812427	-3.07998	0.0141973	Down	0.00546326	NA	NA	NA	NA	gi|955350922|ref|XP_014619594.1|//PREDICTED: aluminum-activated malate transporter 2-like [Glycine max]
Glyma.02G273300.Wm82.a2.v1	1541	227.807	77.2862	-1.55953	1.80759e-12	Down	1.75212e-13	GO:0031224//intrinsic component of membrane;GO:0044424//intracellular part	GO:0033765//steroid dehydrogenase activity, acting on the CH-CH group of donors	GO:0044238//primary metabolic process	K10258//very-long-chain enoyl-CoA reductase [EC:1.3.1.93]	gi|359806803|ref|NP_001241563.1|//uncharacterized protein LOC100785393 [Glycine max]
Glyma.02G073600.Wm82.a2.v1	858	294.882	115.958	-1.34653	0.000815863	Down	0.000236171	GO:0031224//intrinsic component of membrane	NA	GO:0006810//transport	K09872//aquaporin PIP	gi|734312513|gb|KHN00691.1|//Aquaporin PIP2-2 [Glycine soja]
Glyma.10G054700.Wm82.a2.v1	1844	648.791	162.533	-1.99702	2.97808e-06	Down	5.74022e-07	NA	NA	NA	K09422//myb proto-oncogene protein, plant	gi|356533183|ref|XP_003535147.1|//PREDICTED: transcription factor RAX2-like [Glycine max]
Glyma.18G243100.Wm82.a2.v1	1742	73.2624	223.603	1.60979	7.27209e-05	Up	1.74755e-05	NA	GO:0004175//endopeptidase activity	GO:0019538//protein metabolic process	K00924;K01381//saccharopepsin [EC:3.4.23.25]	gi|356568507|ref|XP_003552452.1|//PREDICTED: aspartic proteinase-like protein 2 [Glycine max];gi|947051409|gb|KRH00938.1|//hypothetical protein GLYMA_18G243100 [Glycine max]
Glyma.17G033100.Wm82.a2.v1	2716	73.7174	35.3877	-1.05876	0.00259018	Down	0.000830239	NA	GO:0003824//catalytic activity	GO:0008152//metabolic process	K17761//succinate-semialdehyde dehydrogenase, mitochondrial [EC:1.2.1.24];K00128//aldehyde dehydrogenase (NAD+) [EC:1.2.1.3]	gi|356564784|ref|XP_003550628.1|//PREDICTED: aldehyde dehydrogenase 22A1-like [Glycine max]
Glyma.03G215800.Wm82.a2.v1	2025	55.2205	434.078	2.97468	4.24761e-07	Up	7.32959e-08	NA	NA	NA	K01051//pectinesterase [EC:3.1.1.11]	gi|356505590|ref|XP_003521573.1|//PREDICTED: probable pectinesterase/pectinesterase inhibitor 41 [Glycine max]
Glyma.13G138600.Wm82.a2.v1	1487	2160.76	5879.83	1.44423	3.62458e-06	Up	7.08053e-07	GO:0043231//intracellular membrane-bounded organelle	NA	NA	K08770//ubiquitin C	gi|727645228|ref|XP_010493589.1|//PREDICTED: polyubiquitin-like [Camelina sativa]
Glyma.06G213400.Wm82.a2.v1	1962	141.414	346.341	1.29226	1.53972e-08	Up	2.21108e-09	NA	NA	NA	K14491//two-component response regulator ARR-B family	gi|356519230|ref|XP_003528276.1|//PREDICTED: uncharacterized protein LOC100809196 [Glycine max]
Glyma.18G220600.Wm82.a2.v1	1421	1191.03	271.171	-2.13493	1.30768e-06	Down	2.40268e-07	NA	GO:0048037//cofactor binding	GO:0008152//metabolic process	K13265//vestitone reductase [EC:1.1.1.348]	gi|947051034|gb|KRH00563.1|//hypothetical protein GLYMA_18G220600 [Glycine max]
Glyma.14G206800.Wm82.a2.v1	1443	856.949	380.789	-1.17022	1.3399e-07	Down	2.16288e-08	NA	NA	NA	K14945//protein quaking	gi|955365384|ref|XP_014622786.1|//PREDICTED: KH domain-containing protein At2g38610-like [Glycine max];gi|734420808|gb|KHN41004.1|//KH domain-containing protein [Glycine soja]
Glyma.08G343900.Wm82.a2.v1	1148	1493.85	631.525	-1.24212	3.10227e-10	Down	3.70125e-11	NA	NA	NA	NA	gi|947097996|gb|KRH46581.1|//hypothetical protein GLYMA_08G343900 [Glycine max]
Glyma.19G136900.Wm82.a2.v1	2625	11.072	34.9867	1.65989	0.00120922	Up	0.000361609	NA	GO:0032559//adenyl ribonucleotide binding	GO:0012501//programmed cell death;GO:0006950//response to stress	K19613//leucine-rich repeat protein SHOC2;K15078//structure-specific endonuclease subunit SLX1 [EC:3.6.1.-]	gi|955389223|ref|XP_014627443.1|//PREDICTED: putative disease resistance protein RGA1 [Glycine max]
Glyma.15G078200.Wm82.a2.v1	1808	42.6787	117.207	1.45747	0.000753274	Up	0.000216655	NA	GO:0016301//kinase activity	NA	K04730//interleukin-1 receptor-associated kinase 1 [EC:2.7.11.1]	gi|955373512|ref|XP_014623829.1|//PREDICTED: serine/threonine-protein kinase-like protein ACR4 [Glycine max]
Glyma.09G055500.Wm82.a2.v1	402	10.0975	1.18513	-3.09087	0.00333198	Down	0.0010955	NA	NA	NA	NA	gi|947088607|gb|KRH37272.1|//hypothetical protein GLYMA_09G055500 [Glycine max]
Glyma.17G112300.Wm82.a2.v1	903	4.13665	30.8255	2.89759	0.00194328	Up	0.000606373	GO:0043231//intracellular membrane-bounded organelle	GO:0005515//protein binding	GO:0009755//hormone-mediated signaling pathway	K00737//beta-1,4-mannosyl-glycoprotein beta-1,4-N-acetylglucosaminyltransferase [EC:2.4.1.144];K14484//auxin-responsive protein IAA	gi|358248378|ref|NP_001239616.1|//uncharacterized protein LOC100804096 [Glycine max]
Glyma.05G128300.Wm82.a2.v1	661	0.295963	2.97002	3.32698	0.0245159	Up	0.0100809	NA	NA	NA	K03006//DNA-directed RNA polymerase II subunit RPB1 [EC:2.7.7.6];K15429//tRNA (guanine37-N1)-methyltransferase [EC:2.1.1.228];K19619//tyrosyl-DNA phosphodiesterase 2 [EC:3.1.4.-];K00809//deoxyhypusine synthase [EC:2.5.1.46]	gi|351722033|ref|NP_001236462.1|//uncharacterized protein LOC100306539 precursor [Glycine max]
Glyma.05G124000.Wm82.a2.v1	1305	1.8486	9356.13	12.3053	7.15693e-100	Up	3.74909e-102	GO:0044464//cell part	NA	NA	K01188//beta-glucosidase [EC:3.2.1.21];K13420//LRR receptor-like serine/threonine-protein kinase FLS2 [EC:2.7.11.1]	gi|356512127|ref|XP_003524772.1|//PREDICTED: polygalacturonase inhibitor 2 [Glycine max]
Glyma.11G250400.Wm82.a2.v1	1622	29.755	261.004	3.13287	2.93899e-15	Up	2.26874e-16	NA	NA	NA	K17616//CTD small phosphatase-like protein 2 [EC:3.1.3.-]	gi|947082691|gb|KRH31480.1|//hypothetical protein GLYMA_11G250400 [Glycine max]
Glyma.02G047400.Wm82.a2.v1	1212	36.2789	371.935	3.35785	5.58237e-52	Up	8.49651e-54	NA	NA	NA	K14297//nuclear pore complex protein Nup98-Nup96	gi|571438782|ref|XP_006574674.1|//PREDICTED: thaumatin-like protein 1b [Glycine max]
Glyma.05G053300.Wm82.a2.v1	1531	406.185	2669.68	2.71646	9.26302e-33	Up	2.71273e-34	NA	NA	NA	K14423//4,4-dimethyl-9beta,19-cyclopropylsterol-4alpha-methyl oxidase [EC:1.14.13.72]	gi|955319724|ref|XP_003525772.3|//PREDICTED: methylsterol monooxygenase 1-1-like [Glycine max]
Glyma.11G043400.Wm82.a2.v1	1487	266.435	46.6905	-2.51259	1.57846e-15	Down	1.19211e-16	NA	NA	NA	K01883//cysteinyl-tRNA synthetase [EC:6.1.1.16]	gi|358248464|ref|NP_001239886.1|//uncharacterized protein LOC100818224 [Glycine max]
Glyma.02G302700.Wm82.a2.v1	1611	16.1214	4.09506	-1.97702	0.0181914	Down	0.00720822	NA	NA	NA	NA	gi|571442405|ref|XP_006575717.1|//PREDICTED: uncharacterized protein LOC100783629 isoform X1 [Glycine max];gi|571442407|ref|XP_003519641.2|//PREDICTED: regulatory protein RecX-like isoform X2 [Glycine max]
Glyma.10G048700.Wm82.a2.v1	3542	356.251	724.022	1.02314	1.3532e-07	Up	2.18631e-08	NA	NA	NA	K10643//CCR4-NOT transcription complex subunit 4 [EC:2.3.2.27]	gi|947083667|gb|KRH32388.1|//hypothetical protein GLYMA_10G048700 [Glycine max];gi|571481721|ref|XP_006588749.1|//PREDICTED: uncharacterized protein LOC100807521 isoform X2 [Glycine max];gi|571481717|ref|XP_006588747.1|//PREDICTED: uncharacterized protein LOC100807521 isoform X1 [Glycine max]
Glyma.11G133900.Wm82.a2.v1	977	6.65712	18.5444	1.47801	0.0213887	Up	0.00865466	NA	GO:0022857//transmembrane transporter activity	GO:0006810//transport	NA	gi|571488536|ref|XP_006590967.1|//PREDICTED: protein DETOXIFICATION 42-like [Glycine max]
Glyma.05G055100.Wm82.a2.v1	932	1441.49	606.859	-1.24813	0.000866297	Down	0.000252324	GO:0031224//intrinsic component of membrane;GO:0031410//cytoplasmic vesicle	GO:0005488//binding	NA	K14998//surfeit locus 1 family protein	gi|356514192|ref|XP_003525790.1|//PREDICTED: lipid transfer-like protein VAS [Glycine max];gi|947109011|gb|KRH57337.1|//hypothetical protein GLYMA_05G055100 [Glycine max]
Glyma.09G056900.Wm82.a2.v1	1899	372.958	186	-1.00371	0.000279748	Down	7.44601e-05	NA	NA	NA	NA	gi|955340303|ref|XP_014617439.1|//PREDICTED: uncharacterized protein LOC100808018 isoform X1 [Glycine max]
Glyma.07G265200.Wm82.a2.v1	1360	16.8084	3.59963	-2.22326	0.00334363	Down	0.00109967	GO:0044424//intracellular part	GO:0005092//GDP-dissociation inhibitor activity	NA	K12462//Rho GDP-dissociation inhibitor	gi|947102665|gb|KRH51157.1|//hypothetical protein GLYMA_07G265200 [Glycine max]
Glyma.06G325600.Wm82.a2.v1	957	4.62612	28.2528	2.61052	0.0131532	Up	0.00501653	NA	NA	NA	K15601//lysine-specific demethylase 3 [EC:1.14.11.-]	gi|947108102|gb|KRH56485.1|//hypothetical protein GLYMA_06G3256002, partial [Glycine max];gi|947108101|gb|KRH56484.1|//hypothetical protein GLYMA_06G3256002 [Glycine max]
Glyma.20G137300.Wm82.a2.v1	2160	121.823	541.653	2.15259	8.94506e-18	Up	5.75393e-19	NA	NA	NA	K04733//interleukin-1 receptor-associated kinase 4 [EC:2.7.11.1]	gi|955392048|ref|XP_003555314.2|//PREDICTED: uncharacterized protein LOC100784215 [Glycine max];gi|947041435|gb|KRG91159.1|//hypothetical protein GLYMA_20G137300 [Glycine max];gi|947041436|gb|KRG91160.1|//hypothetical protein GLYMA_20G137300 [Glycine max]
Glyma.15G019500.Wm82.a2.v1	947	16.8502	0.577915	-4.86577	0.000146895	Down	3.72448e-05	NA	GO:0060089//molecular transducer activity	GO:0007165//signal transduction	K14490//histidine-containing phosphotransfer peotein	gi|356556499|ref|XP_003546562.1|//PREDICTED: histidine-containing phosphotransfer protein 4-like [Glycine max]
Glyma.18G202100.Wm82.a2.v1	2353	320.832	69.2247	-2.21246	1.52418e-21	Down	7.72339e-23	NA	GO:0046872//metal ion binding;GO:0004674//protein serine/threonine kinase activity;GO:0032559//adenyl ribonucleotide binding	GO:0006464//cellular protein modification process	K13412//calcium-dependent protein kinase [EC:2.7.11.1]	gi|947050727|gb|KRH00256.1|//hypothetical protein GLYMA_18G2021002, partial [Glycine max]
Glyma.01G212700.Wm82.a2.v1	1022	1.517	11.1912	2.88307	0.00724232	Up	0.00258473	GO:0044464//cell part	NA	GO:0007165//signal transduction	NA	gi|356497177|ref|XP_003517439.1|//PREDICTED: protein cornichon homolog 4 [Glycine max]
Glyma.17G141500.Wm82.a2.v1	1067	924.459	1869.58	1.01603	1.3509e-14	Up	1.09158e-15	GO:0030529//intracellular ribonucleoprotein complex	NA	GO:0000377//RNA splicing, via transesterification reactions with bulged adenosine as nucleophile	K12863//protein CWC15	gi|947054670|gb|KRH04123.1|//hypothetical protein GLYMA_17G141500 [Glycine max];gi|356563326|ref|XP_003549915.1|//PREDICTED: protein CWC15 homolog [Glycine max]
Glyma.07G256300.Wm82.a2.v1	1352	218.95	1139.2	2.37935	0.000493362	Up	0.000137322	NA	NA	NA	K03695//ATP-dependent Clp protease ATP-binding subunit ClpB	gi|947102521|gb|KRH51013.1|//hypothetical protein GLYMA_07G256300 [Glycine max]
Glyma.07G039500.Wm82.a2.v1	1154	54.9074	22.1743	-1.30811	0.0165861	Down	0.00650235	NA	NA	NA	NA	gi|571464764|ref|XP_006583160.1|//PREDICTED: uncharacterized protein LOC102662761 [Glycine max]
Glyma.01G144300.Wm82.a2.v1	1644	101.126	330.088	1.7067	5.63105e-07	Up	9.85736e-08	NA	GO:0046872//metal ion binding	NA	K13448//calcium-binding protein CML	gi|356496406|ref|XP_003517059.1|//PREDICTED: calmodulin-like protein 7 [Glycine max]
Glyma.07G234400.Wm82.a2.v1	953	161.874	67.1577	-1.26924	0.000301413	Down	8.06805e-05	NA	NA	NA	NA	gi|351722137|ref|NP_001235186.1|//uncharacterized protein LOC100527887 [Glycine max]
Glyma.01G006500.Wm82.a2.v1	3039	490.042	6339.87	3.69348	9.61081e-97	Up	5.41114e-99	NA	NA	NA	K03021//DNA-directed RNA polymerase III subunit RPC2 [EC:2.7.7.6]	gi|947126363|gb|KRH74217.1|//hypothetical protein GLYMA_01G006500 [Glycine max];gi|947126364|gb|KRH74218.1|//hypothetical protein GLYMA_01G006500 [Glycine max];gi|947126365|gb|KRH74219.1|//hypothetical protein GLYMA_01G006500 [Glycine max];gi|947126366|gb|KRH74220.1|//hypothetical protein GLYMA_01G006500 [Glycine max];gi|356495051|ref|XP_003516394.1|//PREDICTED: DNA-directed RNA polymerase III su…
Glyma.17G163800.Wm82.a2.v1	808	755.198	7416.57	3.29583	1.38003e-67	Up	1.44299e-69	NA	NA	NA	NA	gi|947055019|gb|KRH04472.1|//hypothetical protein GLYMA_17G163800 [Glycine max]
Glyma.01G058500.Wm82.a2.v1	1659	1090.36	109.386	-3.3173	1.46184e-19	Down	8.30589e-21	NA	NA	NA	NA	gi|593780969|ref|XP_007153525.1|//hypothetical protein PHAVU_003G042800g [Phaseolus vulgaris];gi|356494995|ref|XP_003516366.1|//PREDICTED: probable ureide permease A3 isoform X2 [Glycine max];gi|571434271|ref|XP_006573149.1|//PREDICTED: probable ureide permease A3 isoform X1 [Glycine max]
Glyma.08G144600.Wm82.a2.v1	2125	62.9382	182.023	1.53211	1.61961e-09	Up	2.09131e-10	NA	NA	NA	NA	gi|356528528|ref|XP_003532854.1|//PREDICTED: TSL-kinase interacting protein 1-like [Glycine max]
Glyma.03G006100.Wm82.a2.v1	802	7.44467	1.57416	-2.24163	0.0428092	Down	0.0189449	NA	NA	NA	K01206//alpha-L-fucosidase [EC:3.2.1.51]	gi|356571812|ref|XP_003554066.1|//PREDICTED: GDSL esterase/lipase At3g26430 [Glycine max]
Glyma.07G225000.Wm82.a2.v1	1707	115.124	31.4568	-1.87175	7.30842e-09	Down	1.01469e-09	NA	NA	NA	NA	gi|356519800|ref|XP_003528557.1|//PREDICTED: uncharacterized protein LOC100795730 [Glycine max];gi|947102017|gb|KRH50509.1|//hypothetical protein GLYMA_07G225000 [Glycine max];gi|947102016|gb|KRH50508.1|//hypothetical protein GLYMA_07G225000 [Glycine max];gi|947102018|gb|KRH50510.1|//hypothetical protein GLYMA_07G225000 [Glycine max]
Glyma.03G021200.Wm82.a2.v1	1795	618.398	108.906	-2.50546	5.44259e-13	Down	5.03312e-14	NA	GO:0005506//iron ion binding;GO:0016491//oxidoreductase activity	GO:0008152//metabolic process	K00517;K16084//ent-cassa-12,15-diene 11-hydroxylase [EC:1.14.13.145];K05280//flavonoid 3'-monooxygenase [EC:1.14.13.21]	gi|734320936|gb|KHN04086.1|//Cytochrome P450 76C4 [Glycine soja]
Glyma.02G159900.Wm82.a2.v1	5216	26.9139	9.26991	-1.53773	0.0076661	Down	0.00275321	NA	NA	NA	K05681//ATP-binding cassette, subfamily G (WHITE), member 2	gi|571440367|ref|XP_006575132.1|//PREDICTED: pleiotropic drug resistance protein 2-like isoform X1 [Glycine max]
Glyma.13G088200.Wm82.a2.v1	2047	105.611	31.1939	-1.75942	3.31097e-07	Down	5.63755e-08	NA	NA	NA	NA	gi|356548103|ref|XP_003542443.1|//PREDICTED: endoplasmic reticulum-Golgi intermediate compartment protein 3-like [Glycine max]
Glyma.17G005800.Wm82.a2.v1	2013	107.087	9.34918	-3.5178	1.04924e-06	Down	1.90251e-07	NA	NA	NA	K10885//ATP-dependent DNA helicase 2 subunit 2	gi|947052499|gb|KRH01952.1|//hypothetical protein GLYMA_17G005800 [Glycine max]
Glyma.10G120400.Wm82.a2.v1	2578	318.796	997.263	1.64534	2.00341e-25	Up	8.13959e-27	NA	NA	NA	NA	gi|571482720|ref|XP_006589033.1|//PREDICTED: protein VASCULAR ASSOCIATED DEATH 1, chloroplastic-like isoform X1 [Glycine max];gi|571482722|ref|XP_006589034.1|//PREDICTED: protein VASCULAR ASSOCIATED DEATH 1, chloroplastic-like isoform X2 [Glycine max]
Glyma.01G208800.Wm82.a2.v1	1092	105.971	2.58048	-5.35989	4.4895e-17	Down	3.02769e-18	NA	NA	NA	K07999//matrix metalloproteinase-20 (enamelysin) [EC:3.4.24.-]	gi|571436314|ref|XP_003516663.2|//PREDICTED: metalloendoproteinase 4-MMP-like [Glycine max]
Glyma.18G195900.Wm82.a2.v1	2702	453.255	129.819	-1.80382	1.91993e-17	Down	1.26509e-18	GO:0043234//protein complex	GO:0016421//CoA carboxylase activity	GO:0006631//fatty acid metabolic process	K01962//acetyl-CoA carboxylase carboxyl transferase subunit alpha [EC:6.4.1.2]	gi|351721657|ref|NP_001236193.1|//alfa-carboxyltransferase precursor [Glycine max]
Glyma.19G208400.Wm82.a2.v1	5842	455.378	1225.2	1.42788	1.02858e-13	Up	8.93286e-15	NA	NA	NA	K15382//solute carrier family 50 (sugar transporter)	gi|571559392|ref|XP_006604706.1|//PREDICTED: uncharacterized protein LOC100806105 [Glycine max]
Glyma.20G206300.Wm82.a2.v1	2366	545.663	107.421	-2.34474	1.13213e-19	Down	6.39519e-21	GO:0044464//cell part	NA	GO:0015833//peptide transport	K14638//solute carrier family 15 (peptide/histidine transporter), member 3/4	gi|356576503|ref|XP_003556370.1|//PREDICTED: protein NRT1/ PTR FAMILY 5.2-like [Glycine max]
Glyma.20G247400.Wm82.a2.v1	2070	3.34211	0.37764	-3.14568	0.0345816	Down	0.0148759	GO:0044464//cell part	NA	GO:0015833//peptide transport	K14638//solute carrier family 15 (peptide/histidine transporter), member 3/4	gi|571570588|ref|XP_003555644.2|//PREDICTED: protein NRT1/ PTR FAMILY 7.1-like isoform X1 [Glycine max]
Glyma.07G108000.Wm82.a2.v1	932	45.1429	8.66029	-2.38201	0.00230062	Down	0.000729121	NA	NA	NA	NA	gi|734386857|gb|KHN25081.1|//hypothetical protein glysoja_027495 [Glycine soja]
Glyma.19G144200.Wm82.a2.v1	2017	640.366	3313.11	2.37122	3.5044e-18	Up	2.19061e-19	NA	NA	NA	NA	gi|356572064|ref|XP_003554190.1|//PREDICTED: transcription factor bHLH130-like isoform X1 [Glycine max]
Glyma.18G035000.Wm82.a2.v1	1750	1613.74	318.763	-2.33985	5.0844e-20	Down	2.81127e-21	NA	NA	NA	K14497//protein phosphatase 2C [EC:3.1.3.16]	gi|356569190|ref|XP_003552788.1|//PREDICTED: protein phosphatase 2C 37 [Glycine max]
Glyma.08G001700.Wm82.a2.v1	2268	308.247	732.741	1.24922	6.20992e-14	Up	5.29959e-15	NA	NA	NA	K03495//tRNA uridine 5-carboxymethylaminomethyl modification enzyme	gi|947092368|gb|KRH40953.1|//hypothetical protein GLYMA_08G001700 [Glycine max];gi|571456286|ref|XP_006580343.1|//PREDICTED: tRNA uridine 5-carboxymethylaminomethyl modification enzyme MnmG-like [Glycine max];gi|356526872|ref|XP_003532040.1|//PREDICTED: tRNA uridine 5-carboxymethylaminomethyl modification enzyme MnmG-like [Glycine max]
Glyma.20G189200.Wm82.a2.v1	2463	184.515	1127.01	2.61069	5.29066e-44	Up	1.03875e-45	NA	NA	NA	K15082//DNA repair protein RAD7	gi|356574663|ref|XP_003555465.1|//PREDICTED: uncharacterized protein LOC100789877 [Glycine max]
Glyma.19G028800.Wm82.a2.v1	1783	657.012	198.361	-1.72779	2.80802e-14	Down	2.33731e-15	NA	GO:0016874//ligase activity	NA	K02160//acetyl-CoA carboxylase biotin carboxyl carrier protein	gi|734437953|gb|KHN48816.1|//Biotin carboxyl carrier protein of acetyl-CoA carboxylase 2, chloroplastic [Glycine soja]
Glyma.09G107400.Wm82.a2.v1	1789	14.6172	2.43553	-2.58536	0.00392621	Down	0.00131314	NA	NA	NA	K11498//centromeric protein E;K10773//endonuclease III [EC:4.2.99.18]	gi|571477182|ref|XP_006587192.1|//PREDICTED: zinc finger protein 8-like [Glycine max]
Glyma.06G063000.Wm82.a2.v1	1913	288.127	114.146	-1.33582	3.02084e-06	Down	5.83073e-07	NA	NA	NA	K08332	gi|356515022|ref|XP_003526200.1|//PREDICTED: U-box domain-containing protein 4-like [Glycine max]
Glyma.10G052500.Wm82.a2.v1	1869	42.5419	146.726	1.78617	0.0175391	Up	0.00692262	NA	NA	NA	K04733//interleukin-1 receptor-associated kinase 4 [EC:2.7.11.1]	gi|356536930|ref|XP_003536985.1|//PREDICTED: putative serine/threonine-protein kinase [Glycine max]
Glyma.13G317800.Wm82.a2.v1	1793	304.227	141.045	-1.10899	7.39973e-06	Down	1.51068e-06	NA	NA	NA	K18213//proteinaceous RNase P [EC:3.1.26.5]	gi|947073812|gb|KRH22703.1|//hypothetical protein GLYMA_13G317800 [Glycine max];gi|571502325|ref|XP_006594940.1|//PREDICTED: proteinaceous RNase P 2-like [Glycine max];gi|947073810|gb|KRH22701.1|//hypothetical protein GLYMA_13G317800 [Glycine max]
Glyma.03G229800.Wm82.a2.v1	1329	645.342	2.62922	-7.93929	1.5898e-21	Down	8.07555e-23	NA	GO:0016740//transferase activity	NA	K18819//inositol 3-alpha-galactosyltransferase [EC:2.4.1.123]	gi|356505761|ref|XP_003521658.1|//PREDICTED: galactinol synthase 2 [Glycine max]
Glyma.02G117000.Wm82.a2.v1	2624	87.0971	26.5037	-1.71643	7.93133e-07	Down	1.41507e-07	NA	NA	NA	K16075//magnesium transporter	gi|947122698|gb|KRH70904.1|//hypothetical protein GLYMA_02G117000 [Glycine max];gi|571438023|ref|XP_006574439.1|//PREDICTED: probable inactive purple acid phosphatase 1-like isoform X1 [Glycine max]
Glyma.08G045300.Wm82.a2.v1	943	310.804	886.832	1.51265	4.03775e-11	Up	4.44429e-12	NA	NA	NA	NA	gi|734363477|gb|KHN16538.1|//hypothetical protein glysoja_002635 [Glycine soja]
Glyma.17G213700.Wm82.a2.v1	1252	612.567	133.374	-2.19939	3.13077e-19	Down	1.82146e-20	NA	NA	NA	NA	gi|356563896|ref|XP_003550193.1|//PREDICTED: uncharacterized protein LOC100780557 [Glycine max]
Glyma.10G104700.Wm82.a2.v1	1775	964.767	183.727	-2.39261	1.56835e-08	Down	2.25478e-09	NA	GO:0016757//transferase activity, transferring glycosyl groups	NA	K12937;K18823//soyasaponin III rhamnosyltransferase [EC:2.4.1.273]	gi|356534718|ref|XP_003535899.1|//PREDICTED: soyasaponin III rhamnosyltransferase-like [Glycine max]
Glyma.16G049000.Wm82.a2.v1	858	18.9338	169.137	3.15915	1.39494e-16	Up	9.76121e-18	NA	NA	NA	NA	gi|734308250|gb|KHM99217.1|//Light-regulated protein [Glycine soja];gi|947057430|gb|KRH06836.1|//hypothetical protein GLYMA_16G049000 [Glycine max]
Glyma.20G238000.Wm82.a2.v1	3983	77.2599	543.898	2.81555	2.0613e-37	Up	5.05037e-39	NA	NA	NA	K01115//phospholipase D1/2 [EC:3.1.4.4]	gi|568384778|ref|NP_001275522.1|//uncharacterized protein LOC100796914 [Glycine max];gi|947043199|gb|KRG92923.1|//hypothetical protein GLYMA_20G238000 [Glycine max]
Glyma.12G089800.Wm82.a2.v1	980	61.992	14.1954	-2.12666	0.00262921	Down	0.000844048	NA	NA	NA	K13448//calcium-binding protein CML	gi|571492743|ref|XP_006592332.1|//PREDICTED: probable calcium-binding protein CML18 [Glycine max]
Glyma.09G215300.Wm82.a2.v1	1130	99.5537	27.0189	-1.88151	1.55156e-07	Down	2.52439e-08	NA	NA	NA	NA	gi|571480531|ref|XP_006588310.1|//PREDICTED: F-box/kelch-repeat protein SKIP25-like [Glycine max]
Glyma.13G263400.Wm82.a2.v1	1463	36.777	9.68054	-1.92564	0.000100225	Down	2.46346e-05	NA	NA	NA	K00852//ribokinase [EC:2.7.1.15]	gi|947072963|gb|KRH21854.1|//hypothetical protein GLYMA_13G263400 [Glycine max]
Glyma.03G231700.Wm82.a2.v1	1194	299.884	6750.75	4.49257	4.31262e-276	Up	1.42307e-279	NA	NA	GO:0050896//response to stimulus	NA	gi|571443506|ref|XP_006576202.1|//PREDICTED: uncharacterized protein LOC100527623 isoform X1 [Glycine max]
Glyma.09G272100.Wm82.a2.v1	2883	52.5074	1137.72	4.43748	3.81916e-60	Up	4.79679e-62	NA	NA	NA	K13466//EIX receptor 1/2;K19613//leucine-rich repeat protein SHOC2	gi|571479581|ref|XP_006587900.1|//PREDICTED: LRR receptor-like serine/threonine-protein kinase ERL2 [Glycine max];gi|571479579|ref|XP_006587899.1|//PREDICTED: LRR receptor-like serine/threonine-protein kinase ERL2 [Glycine max]
Glyma.08G020900.Wm82.a2.v1	1849	157.808	691.893	2.13238	5.50602e-09	Up	7.53546e-10	NA	NA	NA	K13434//pathogenesis-related genes transcriptional activator PTI6	gi|356527666|ref|XP_003532429.1|//PREDICTED: ethylene-responsive transcription factor CRF2 [Glycine max]
Glyma.04G216600.Wm82.a2.v1	902	15.7088	2.40074	-2.71002	0.00142814	Down	0.000433232	NA	NA	NA	NA	gi|947115804|gb|KRH64106.1|//hypothetical protein GLYMA_04G216600 [Glycine max]
Glyma.09G047900.Wm82.a2.v1	1892	532.468	103.481	-2.36333	7.00839e-27	Down	2.63928e-28	NA	NA	NA	NA	gi|356532589|ref|XP_003534854.1|//PREDICTED: uncharacterized protein LOC100795606 [Glycine max]
Glyma.13G122100.Wm82.a2.v1	2409	143.17	27.2623	-2.39275	5.57086e-16	Down	4.07061e-17	NA	NA	NA	K10727//chromatin licensing and DNA replication factor 1	gi|571497778|ref|XP_006594019.1|//PREDICTED: CDT1-like protein a, chloroplastic [Glycine max]
Glyma.U020900.Wm82.a2.v1	1128	57.9504	26.9195	-1.10617	0.0432998	Down	0.0191852	NA	NA	NA	K13944;K01227//mannosyl-glycoprotein endo-beta-N-acetylglucosaminidase [EC:3.2.1.96]	gi|356539104|ref|XP_003538040.1|//PREDICTED: LOB domain-containing protein 1-like [Glycine max]
Glyma.18G050700.Wm82.a2.v1	3241	787.715	3340.24	2.08421	1.03456e-21	Up	5.19967e-23	NA	NA	NA	K04730//interleukin-1 receptor-associated kinase 1 [EC:2.7.11.1]	gi|356569432|ref|XP_003552905.1|//PREDICTED: probable LRR receptor-like serine/threonine-protein kinase At1g06840 [Glycine max]
Glyma.12G176500.Wm82.a2.v1	1287	192.985	493.464	1.35446	0.00432793	Up	0.00146195	NA	GO:0032559//adenyl ribonucleotide binding;GO:0016301//kinase activity	GO:0006464//cellular protein modification process	K04733//interleukin-1 receptor-associated kinase 4 [EC:2.7.11.1];K04730//interleukin-1 receptor-associated kinase 1 [EC:2.7.11.1]	gi|947077664|gb|KRH26504.1|//hypothetical protein GLYMA_12G176500 [Glycine max]
Glyma.12G122800.Wm82.a2.v1	1534	15.6823	1.61413	-3.28031	0.000304702	Down	8.16238e-05	GO:0043231//intracellular membrane-bounded organelle	NA	NA	K13422//transcription factor MYC2	gi|356543028|ref|XP_003539965.1|//PREDICTED: transcription factor bHLH30-like [Glycine max]
Glyma.12G112100.Wm82.a2.v1	497	17.413	247.775	3.83079	2.29147e-13	Up	2.04771e-14	NA	NA	NA	NA	gi|947076724|gb|KRH25564.1|//hypothetical protein GLYMA_12G112100 [Glycine max]
Glyma.06G229200.Wm82.a2.v1	1871	41.0144	10.8955	-1.9124	2.41181e-05	Down	5.35007e-06	NA	NA	NA	NA	gi|571461855|ref|XP_006582123.1|//PREDICTED: uncharacterized protein LOC102666876 isoform X1 [Glycine max];gi|571461857|ref|XP_006582124.1|//PREDICTED: uncharacterized protein LOC102666876 isoform X2 [Glycine max]
Glyma.08G022900.Wm82.a2.v1	1464	227.588	1376.94	2.59698	8.53648e-52	Up	1.31336e-53	NA	NA	NA	K19041//E3 ubiquitin-protein ligase RNF38/44 [EC:2.3.2.27]	gi|571469582|ref|XP_006584762.1|//PREDICTED: putative RING-H2 finger protein ATL21B [Glycine max]
Glyma.17G002700.Wm82.a2.v1	996	36.3708	192.626	2.40495	6.57877e-19	Up	3.92517e-20	NA	NA	NA	K03977//GTPase	gi|947052435|gb|KRH01888.1|//hypothetical protein GLYMA_17G002700 [Glycine max]
Glyma.05G019800.Wm82.a2.v1	4496	100.401	12.7295	-2.97952	2.24868e-13	Down	2.009e-14	NA	NA	NA	NA	gi|356513481|ref|XP_003525442.1|//PREDICTED: protein LONGIFOLIA 1-like isoform X1 [Glycine max];gi|955319308|ref|XP_014630900.1|//PREDICTED: protein LONGIFOLIA 1-like isoform X2 [Glycine max]
Glyma.17G194500.Wm82.a2.v1	489	13.3171	4.01898	-1.72838	0.0491619	Down	0.0221699	GO:0044464//cell part	NA	GO:0015833//peptide transport	K14638//solute carrier family 15 (peptide/histidine transporter), member 3/4	gi|955381315|ref|XP_014625609.1|//PREDICTED: protein NRT1/ PTR FAMILY 1.2-like isoform X1 [Glycine max]
Glyma.02G260800.Wm82.a2.v1	731	3749.51	95283.1	4.66745	1.98148e-168	Up	3.18749e-171	NA	NA	NA	NA	gi|356501203|ref|XP_003519416.1|//PREDICTED: protein EARLY RESPONSIVE TO DEHYDRATION 15-like [Glycine max]
Glyma.07G086900.Wm82.a2.v1	312	364.254	1206.17	1.72742	2.29846e-23	Up	1.04523e-24	NA	NA	NA	NA	gi|947099913|gb|KRH48405.1|//hypothetical protein GLYMA_07G086900 [Glycine max]
Glyma.17G129100.Wm82.a2.v1	2852	438.529	1002.97	1.19353	2.27963e-17	Up	1.50681e-18	GO:0044464//cell part	NA	GO:0006810//transport;GO:0006996//organelle organization	NA	gi|947054496|gb|KRH03949.1|//hypothetical protein GLYMA_17G129100 [Glycine max];gi|947054497|gb|KRH03950.1|//hypothetical protein GLYMA_17G129100 [Glycine max];gi|356563194|ref|XP_003549849.1|//PREDICTED: conserved oligomeric Golgi complex subunit 2-like [Glycine max];gi|734356351|gb|KHN14099.1|//Conserved oligomeric Golgi complex subunit 2 [Glycine soja]
Glyma.12G225500.Wm82.a2.v1	1395	2735.37	370.792	-2.88305	7.79067e-13	Down	7.31058e-14	NA	NA	NA	NA	gi|955355488|ref|XP_006592915.2|//PREDICTED: proline-rich extensin-like protein EPR1 [Glycine max]
Glyma.14G087900.Wm82.a2.v1	2653	102.69	268.739	1.38791	1.25164e-11	Up	1.3152e-12	NA	NA	NA	NA	gi|356553992|ref|XP_003545334.1|//PREDICTED: QWRF motif-containing protein 2-like [Glycine max]
Glyma.06G071900.Wm82.a2.v1	1956	149.438	73.3228	-1.02721	0.00186963	Down	0.000581812	NA	NA	NA	K14803//protein phosphatase PTC2/3 [EC:3.1.3.16]	gi|356515480|ref|XP_003526428.1|//PREDICTED: probable protein phosphatase 2C 22 isoform X1 [Glycine max];gi|571459326|ref|XP_006581381.1|//PREDICTED: probable protein phosphatase 2C 22 isoform X2 [Glycine max]
Glyma.05G156400.Wm82.a2.v1	2003	252.428	121.397	-1.05614	5.70375e-06	Down	1.14527e-06	NA	NA	NA	NA	gi|947110600|gb|KRH58926.1|//hypothetical protein GLYMA_05G156400 [Glycine max];gi|571455710|ref|XP_003524955.2|//PREDICTED: uncharacterized protein LOC100785473 isoform X1 [Glycine max]
Glyma.18G200100.Wm82.a2.v1	1258	42.0017	16.1772	-1.37648	0.0225355	Down	0.00916841	NA	GO:0046914//transition metal ion binding	NA	NA	gi|734332825|gb|KHN07481.1|//RING finger protein 141 [Glycine soja]
Glyma.08G284100.Wm82.a2.v1	2697	314.449	1135.43	1.85235	1.81143e-15	Up	1.37828e-16	NA	GO:0004672//protein kinase activity	NA	K04733//interleukin-1 receptor-associated kinase 4 [EC:2.7.11.1]	gi|571468833|ref|XP_006584462.1|//PREDICTED: protein kinase family protein isoform X1 [Glycine max]
Glyma.20G128600.Wm82.a2.v1	1454	3324.79	1320.52	-1.33216	3.70984e-21	Down	1.91735e-22	NA	GO:0046872//metal ion binding;GO:0016491//oxidoreductase activity	GO:0008152//metabolic process	K00083//cinnamyl-alcohol dehydrogenase [EC:1.1.1.195]	gi|356575670|ref|XP_003555961.1|//PREDICTED: probable cinnamyl alcohol dehydrogenase [Glycine max]
Glyma.04G243200.Wm82.a2.v1	1749	27.8686	8.48101	-1.71633	0.00382384	Down	0.00127551	NA	NA	NA	K15271//ATP-dependent DNA helicase HFM1/MER3 [EC:3.6.4.12]	gi|947116281|gb|KRH64583.1|//hypothetical protein GLYMA_04G243200 [Glycine max]
Glyma.07G069000.Wm82.a2.v1	3029	364.537	862.289	1.24211	7.90365e-10	Up	9.86652e-11	NA	GO:0032559//adenyl ribonucleotide binding;GO:0004672//protein kinase activity;GO:0004871//signal transducer activity	GO:0006464//cellular protein modification process;GO:0008037//cell recognition	K04733//interleukin-1 receptor-associated kinase 4 [EC:2.7.11.1]	gi|356522602|ref|XP_003529935.1|//PREDICTED: G-type lectin S-receptor-like serine/threonine-protein kinase SD2-2 [Glycine max]
Glyma.02G068100.Wm82.a2.v1	1265	1215.25	109.484	-3.47247	3.07486e-29	Down	1.03113e-30	NA	NA	NA	NA	gi|356498643|ref|XP_003518159.1|//PREDICTED: uncharacterized protein LOC100780921 [Glycine max]
Glyma.15G223800.Wm82.a2.v1	1902	5.69649	0.81522	-2.80481	0.0340827	Down	0.0146255	NA	GO:0016788//hydrolase activity, acting on ester bonds	NA	K01051//pectinesterase [EC:3.1.1.11]	gi|356556747|ref|XP_003546684.1|//PREDICTED: putative pectinesterase/pectinesterase inhibitor 24 [Glycine max]
Glyma.19G261000.Wm82.a2.v1	2752	17.1885	4.05968	-2.08201	0.00999424	Down	0.00369548	NA	NA	NA	K04733//interleukin-1 receptor-associated kinase 4 [EC:2.7.11.1];K04730//interleukin-1 receptor-associated kinase 1 [EC:2.7.11.1]	gi|571560850|ref|XP_003553803.2|//PREDICTED: probably inactive receptor-like protein kinase At2g46850 [Glycine max]
Glyma.09G266700.Wm82.a2.v1	1040	53.791	123.724	1.20169	0.0106691	Up	0.00397243	NA	NA	NA	NA	gi|356530123|ref|XP_003533633.1|//PREDICTED: cucumber peeling cupredoxin-like [Glycine max]
Glyma.08G358300.Wm82.a2.v1	1827	3347.15	1621.09	-1.04597	9.00655e-06	Down	1.8651e-06	NA	NA	NA	K19044//E3 ubiquitin-protein ligase XBAT32/33 [EC:2.3.2.27]	gi|356527429|ref|XP_003532313.1|//PREDICTED: putative E3 ubiquitin-protein ligase XBAT31 [Glycine max]
Glyma.14G210000.Wm82.a2.v1	2301	36.9116	158.109	2.09878	1.83522e-15	Up	1.39776e-16	NA	NA	NA	K02437//glycine cleavage system H protein;K00162//pyruvate dehydrogenase E1 component beta subunit [EC:1.2.4.1];K13126//polyadenylate-binding protein;K05941//glutathione gamma-glutamylcysteinyltransferase [EC:2.3.2.15]	gi|356551985|ref|XP_003544352.1|//PREDICTED: NAC domain-containing protein 86-like [Glycine max]
Glyma.11G219200.Wm82.a2.v1	2416	566.382	110.865	-2.35297	2.04958e-35	Down	5.45705e-37	NA	NA	NA	K12472//epidermal growth factor receptor substrate 15;K03254//translation initiation factor 3 subunit A	gi|571489916|ref|XP_006591339.1|//PREDICTED: protein INVOLVED IN DE NOVO 2-like [Glycine max]
Glyma.10G194300.Wm82.a2.v1	2095	138.426	349.047	1.33431	1.26671e-15	Up	9.49094e-17	GO:0043234//protein complex	GO:0008443//phosphofructokinase activity;GO:0032559//adenyl ribonucleotide binding	GO:0006007//glucose catabolic process	K00850//6-phosphofructokinase 1 [EC:2.7.1.11]	gi|955346595|ref|XP_003536274.3|//PREDICTED: ATP-dependent 6-phosphofructokinase 4, chloroplastic-like isoform X1 [Glycine max];gi|947085892|gb|KRH34613.1|//hypothetical protein GLYMA_10G194300 [Glycine max];gi|947085891|gb|KRH34612.1|//hypothetical protein GLYMA_10G194300 [Glycine max];gi|947085888|gb|KRH34609.1|//hypothetical protein GLYMA_10G194300 [Glycine max];gi|947085890|gb|KRH34611.1|//hy…
Glyma.03G195900.Wm82.a2.v1	843	104.331	47.4787	-1.13581	6.32986e-05	Down	1.50427e-05	NA	GO:0008080//N-acetyltransferase activity	NA	K00621//glucosamine-phosphate N-acetyltransferase [EC:2.3.1.4]	gi|571443432|ref|XP_006576165.1|//PREDICTED: uncharacterized protein LOC100499668 isoform X1 [Glycine max]
Glyma.01G047700.Wm82.a2.v1	1280	708.734	1571.94	1.14923	2.8185e-12	Up	2.77909e-13	NA	NA	NA	K10661//E3 ubiquitin-protein ligase MARCH6 [EC:2.3.2.27]	gi|356498276|ref|XP_003517979.1|//PREDICTED: uncharacterized protein LOC100812998 [Glycine max]
Glyma.01G227000.Wm82.a2.v1	3128	992.484	2221.24	1.16225	9.28747e-21	Up	4.91855e-22	GO:0030119//AP-type membrane coat adaptor complex	GO:0022892//substrate-specific transporter activity	GO:0015031//protein transport	K12392//AP-1 complex subunit beta-1	gi|356497341|ref|XP_003517519.1|//PREDICTED: beta-adaptin-like protein C [Glycine max]
Glyma.07G114700.Wm82.a2.v1	631	17.3483	38.6709	1.15645	0.00868435	Up	0.0031626	NA	NA	NA	NA	gi|947100329|gb|KRH48821.1|//hypothetical protein GLYMA_07G114700 [Glycine max]
Glyma.09G111500.Wm82.a2.v1	942	25.9405	5.60871	-2.20946	0.000242354	Down	6.37773e-05	NA	NA	NA	NA	gi|356530699|ref|XP_003533918.1|//PREDICTED: uncharacterized protein LOC100779304 [Glycine max]
Glyma.03G130900.Wm82.a2.v1	3414	364.537	5389.89	3.88612	3.20954e-85	Up	2.28364e-87	NA	NA	NA	K14674//TAG lipase / steryl ester hydrolase / phospholipase A2 / LPA acyltransferase [EC:3.1.1.3 3.1.1.13 3.1.1.4 2.3.1.51]	gi|571445407|ref|XP_003521151.2|//PREDICTED: triacylglycerol lipase SDP1-like [Glycine max]
Glyma.03G189700.Wm82.a2.v1	2319	49.9839	1866.42	5.22267	3.06147e-97	Up	1.69843e-99	NA	NA	NA	K00873//pyruvate kinase [EC:2.7.1.40]	gi|694413210|ref|XP_009334878.1|//PREDICTED: pyruvate kinase, cytosolic isozyme [Pyrus x bretschneideri];gi|947119567|gb|KRH67816.1|//hypothetical protein GLYMA_03G189700 [Glycine max];gi|356505306|ref|XP_003521432.1|//PREDICTED: pyruvate kinase 1, cytosolic-like [Glycine max];gi|947119569|gb|KRH67818.1|//hypothetical protein GLYMA_03G189700 [Glycine max];gi|947119570|gb|KRH67819.1|//hypothetical…
Glyma.03G048600.Wm82.a2.v1	1301	2.88706	0.362003	-2.99553	0.0474458	Down	0.0212904	NA	NA	NA	K16226//disease resistance protein RPS4;K19613//leucine-rich repeat protein SHOC2;K16225//probable WRKY transcription factor 52	gi|947117349|gb|KRH65598.1|//hypothetical protein GLYMA_03G048600 [Glycine max]
Glyma.18G107700.Wm82.a2.v1	798	34.2428	6.17022	-2.47241	5.54201e-05	Down	1.30458e-05	NA	NA	NA	K01102//pyruvate dehydrogenase phosphatase [EC:3.1.3.43];K15186//ELL-associated factor;K08237//hydroquinone glucosyltransferase [EC:2.4.1.218];K17982//geranyllinalool synthase [EC:4.2.3.144];K01183//chitinase [EC:3.2.1.14]	gi|947049400|gb|KRG98928.1|//hypothetical protein GLYMA_18G107700 [Glycine max]
Glyma.10G141700.Wm82.a2.v1	1290	26.4576	4.17019	-2.66549	0.000260852	Down	6.90379e-05	GO:0005576//extracellular region	GO:0016209//antioxidant activity;GO:0046914//transition metal ion binding;GO:0003824//catalytic activity;GO:0004871//signal transducer activity	GO:0008152//metabolic process	K19476//vacuolar protein sorting-associated protein IST1;K11426//SET and MYND domain-containing protein	gi|356534961|ref|XP_003536019.1|//PREDICTED: rhicadhesin receptor-like [Glycine max]
Glyma.08G209200.Wm82.a2.v1	2771	234.082	48.3022	-2.27685	3.93203e-19	Down	2.30547e-20	NA	NA	NA	NA	gi|356526177|ref|XP_003531696.1|//PREDICTED: uncharacterized protein LOC100778209 [Glycine max]
Glyma.13G095300.Wm82.a2.v1	1171	170.735	5462.81	4.99981	5.24537e-94	Up	3.15882e-96	GO:0030312//external encapsulating structure;GO:0005576//extracellular region	GO:0016758//transferase activity, transferring hexosyl groups;GO:0016798//hydrolase activity, acting on glycosyl bonds	GO:0044042//glucan metabolic process	K08235//xyloglucan:xyloglucosyl transferase [EC:2.4.1.207];K14504//xyloglucan:xyloglucosyl transferase TCH4 [EC:2.4.1.207]	gi|356547501|ref|XP_003542150.1|//PREDICTED: probable xyloglucan endotransglucosylase/hydrolase protein 23 [Glycine max]
Glyma.08G349400.Wm82.a2.v1	2347	159.192	72.4768	-1.13518	0.00554407	Down	0.00192204	NA	NA	GO:0006259//DNA metabolic process	K06628//cell division control protein 45	gi|356527358|ref|XP_003532278.1|//PREDICTED: cell division control protein 45 homolog [Glycine max]
Glyma.12G220600.Wm82.a2.v1	1601	652.926	1552.61	1.2497	0.000125116	Up	3.13126e-05	NA	NA	NA	NA	gi|356542258|ref|XP_003539586.1|//PREDICTED: uncharacterized protein LOC100804520 [Glycine max]
Glyma.08G341200.Wm82.a2.v1	2873	3.33088	163.745	5.61941	2.10852e-14	Up	1.73507e-15	NA	NA	NA	K17681//ATPase family AAA domain-containing protein 3A/B	gi|947097965|gb|KRH46550.1|//hypothetical protein GLYMA_08G341200 [Glycine max]
Glyma.19G019900.Wm82.a2.v1	2315	622.184	280.427	-1.14972	4.8999e-14	Down	4.15736e-15	NA	GO:0032559//adenyl ribonucleotide binding;GO:0004672//protein kinase activity	GO:0006464//cellular protein modification process	K04733//interleukin-1 receptor-associated kinase 4 [EC:2.7.11.1]	gi|571552629|ref|XP_006603648.1|//PREDICTED: serine/threonine protein kinase-like protein isoform X1 [Glycine max];gi|351720793|ref|NP_001237700.1|//serine/threonine protein kinase-like protein [Glycine max]
Glyma.05G195500.Wm82.a2.v1	2808	196.903	68.6673	-1.51979	2.89267e-05	Down	6.50385e-06	NA	NA	NA	K02433//aspartyl-tRNA(Asn)/glutamyl-tRNA(Gln) amidotransferase subunit A [EC:6.3.5.6 6.3.5.7]	gi|356511201|ref|XP_003524317.1|//PREDICTED: fatty acid amide hydrolase-like isoform X1 [Glycine max]
Glyma.16G042800.Wm82.a2.v1	2213	95.3136	339.069	1.83082	8.03011e-20	Up	4.50129e-21	NA	GO:0005488//binding	NA	K13157//U11/U12 small nuclear ribonucleoprotein 65 kDa protein	gi|947057331|gb|KRH06737.1|//hypothetical protein GLYMA_16G042800 [Glycine max];gi|947057329|gb|KRH06735.1|//hypothetical protein GLYMA_16G042800 [Glycine max];gi|356560981|ref|XP_003548764.1|//PREDICTED: U11/U12 small nuclear ribonucleoprotein 65 kDa protein-like [Glycine max]
Glyma.12G007400.Wm82.a2.v1	595	97.3398	481.954	2.30779	2.22544e-07	Up	3.70387e-08	NA	NA	NA	NA	gi|677995580|sp|K7LSB9.1|PP914_SOYBN//RecName: Full=Protein PROPEP914; Short=GmPROPEP914; Contains: RecName: Full=Peptide GmPep914; Flags: Precursor
Glyma.07G088600.Wm82.a2.v1	1075	122.367	8.70249	-3.81365	3.85027e-18	Down	2.41476e-19	NA	GO:0043169//cation binding	GO:0006812//cation transport	K07213//copper chaperone	gi|356520571|ref|XP_003528935.1|//PREDICTED: copper transport protein CCH-like [Glycine max];gi|947099940|gb|KRH48432.1|//hypothetical protein GLYMA_07G088600 [Glycine max]
Glyma.11G081800.Wm82.a2.v1	1701	96.4633	544.998	2.4982	4.05758e-27	Up	1.50461e-28	NA	NA	NA	K12897//transformer-2 protein	gi|356540848|ref|XP_003538896.1|//PREDICTED: ankyrin repeat domain-containing protein, chloroplastic-like [Glycine max]
Glyma.06G181600.Wm82.a2.v1	1997	724.274	261.013	-1.47241	2.65159e-06	Down	5.06989e-07	GO:0031224//intrinsic component of membrane	NA	GO:0051234//establishment of localization	K15283//solute carrier family 35, member E1	gi|356516664|ref|XP_003527013.1|//PREDICTED: triose phosphate/phosphate translocator, non-green plastid, chloroplastic [Glycine max]
Glyma.20G102200.Wm82.a2.v1	1627	73.5867	261.607	1.82988	5.54529e-07	Up	9.7038e-08	NA	NA	NA	NA	gi|359811353|ref|NP_001241028.1|//uncharacterized protein LOC100779922 [Glycine max]
Glyma.18G132500.Wm82.a2.v1	2088	408.66	196.178	-1.05874	2.76321e-09	Down	3.66658e-10	NA	GO:0043169//cation binding;GO:0016791//phosphatase activity	NA	NA	gi|571545457|ref|XP_006602367.1|//PREDICTED: probable inactive purple acid phosphatase 1 isoform X1 [Glycine max]
Glyma.11G087100.Wm82.a2.v1	3151	109.587	44.1976	-1.31004	9.52111e-06	Down	1.98029e-06	NA	NA	NA	K05387//glutamate receptor, ionotropic, plant	gi|734422888|gb|KHN41809.1|//Glutamate receptor 3.6 [Glycine soja]
Glyma.01G089800.Wm82.a2.v1	1186	4.36379	33.1233	2.92419	0.00379693	Up	0.00126543	NA	GO:0003824//catalytic activity	GO:0008152//metabolic process	NA	gi|356496006|ref|XP_003516861.1|//PREDICTED: clavaminate synthase-like protein At3g21360 [Glycine max]
Glyma.11G168800.Wm82.a2.v1	2373	202.908	97.3273	-1.05991	0.0320925	Down	0.0136741	NA	NA	NA	NA	gi|356539650|ref|XP_003538308.1|//PREDICTED: probable N-acetyltransferase HLS1-like [Glycine max]
Glyma.08G333200.Wm82.a2.v1	3623	209.782	79.7695	-1.39498	4.27704e-09	Down	5.79087e-10	GO:0031224//intrinsic component of membrane	GO:0032559//adenyl ribonucleotide binding;GO:0004672//protein kinase activity	GO:0006464//cellular protein modification process	K00924;K17422//large subunit ribosomal protein L41;K13420//LRR receptor-like serine/threonine-protein kinase FLS2 [EC:2.7.11.1]	gi|356524391|ref|XP_003530812.1|//PREDICTED: probable LRR receptor-like serine/threonine-protein kinase At4g26540 [Glycine max]
Glyma.08G069700.Wm82.a2.v1	1967	1080.92	416.821	-1.37476	5.53275e-05	Down	1.30217e-05	NA	NA	NA	NA	gi|955334537|ref|XP_006584967.2|//PREDICTED: transcription factor SAC51-like [Glycine max]
Glyma.11G099400.Wm82.a2.v1	571	0.355572	8.98658	4.65956	0.000350362	Up	9.49391e-05	GO:0030529//intracellular ribonucleoprotein complex	NA	GO:0000087//mitotic M phase	K12859//U5 snRNP protein, DIM1 family	gi|356538551|ref|XP_003537766.1|//PREDICTED: thioredoxin-like protein YLS8 isoform X1 [Glycine max]
Glyma.18G040100.Wm82.a2.v1	1285	125.14	40.6723	-1.62142	2.83104e-08	Down	4.1974e-09	NA	NA	NA	K00799//glutathione S-transferase [EC:2.5.1.18];K05021//chloride intracellular channel protein 1;K01873//valyl-tRNA synthetase [EC:6.1.1.9];K05022//chloride intracellular channel protein 2	gi|255641537|gb|ACU21042.1|//unknown [Glycine max]
Glyma.08G014000.Wm82.a2.v1	2314	469.703	148.614	-1.66018	3.27927e-16	Down	2.35625e-17	NA	NA	NA	K07374//tubulin alpha	gi|356528260|ref|XP_003532722.1|//PREDICTED: AT-hook motif nuclear-localized protein 5-like [Glycine max]
Glyma.17G038000.Wm82.a2.v1	2195	987.144	4587.44	2.21636	1.12502e-09	Up	1.42831e-10	NA	NA	NA	K14803//protein phosphatase PTC2/3 [EC:3.1.3.16]	gi|356565287|ref|XP_003550873.1|//PREDICTED: probable protein phosphatase 2C 47 [Glycine max]
Glyma.17G142400.Wm82.a2.v1	885	1.79322	41.5191	4.53315	5.78011e-09	Up	7.93323e-10	NA	NA	NA	K02940//large subunit ribosomal protein L9e;K01623//fructose-bisphosphate aldolase, class I [EC:4.1.2.13]	gi|947054683|gb|KRH04136.1|//hypothetical protein GLYMA_17G142400 [Glycine max]
Glyma.02G245800.Wm82.a2.v1	1633	118.462	648.624	2.45296	1.02814e-23	Up	4.60128e-25	NA	GO:0016773//phosphotransferase activity, alcohol group as acceptor	GO:0019321//pentose metabolic process;GO:0006796//phosphate-containing compound metabolic process	K00847//fructokinase [EC:2.7.1.4]	gi|734420882|gb|KHN41078.1|//Putative fructokinase-4 [Glycine soja]
Glyma.08G169000.Wm82.a2.v1	963	133.298	11.6967	-3.51048	1.43188e-05	Down	3.05671e-06	NA	NA	NA	K13944;K01227//mannosyl-glycoprotein endo-beta-N-acetylglucosaminidase [EC:3.2.1.96]	gi|356525770|ref|XP_003531496.1|//PREDICTED: LOB domain-containing protein 4-like [Glycine max]
Glyma.06G320100.Wm82.a2.v1	2966	851.82	2051.83	1.26829	1.46191e-14	Up	1.187e-15	NA	NA	NA	K13342//peroxin-5	gi|955322910|ref|XP_014631619.1|//PREDICTED: uncharacterized protein LOC100527272 isoform X1 [Glycine max]
Glyma.04G238300.Wm82.a2.v1	1763	39.6978	236.192	2.57283	0.000161523	Up	4.12269e-05	NA	NA	NA	K13425//WRKY transcription factor 22;K16225//probable WRKY transcription factor 52	gi|356509299|ref|XP_003523388.1|//PREDICTED: probable WRKY transcription factor 30 [Glycine max]
Glyma.06G075100.Wm82.a2.v1	2005	121.432	53.7665	-1.17537	0.0028386	Down	0.000918763	NA	NA	NA	K10761//tRNA(His) guanylyltransferase [EC:2.7.7.79];K15429//tRNA (guanine37-N1)-methyltransferase [EC:2.1.1.228];K13098//RNA-binding protein FUS	gi|947104173|gb|KRH52556.1|//hypothetical protein GLYMA_06G075100 [Glycine max];gi|356515517|ref|XP_003526446.1|//PREDICTED: glucan endo-1,3-beta-glucosidase 5-like [Glycine max]
Glyma.15G201800.Wm82.a2.v1	1081	180.323	683.503	1.92237	6.98608e-16	Up	5.13352e-17	NA	GO:0046914//transition metal ion binding	NA	K11982//E3 ubiquitin-protein ligase RNF115/126 [EC:2.3.2.27];K16274//E3 ubiquitin-protein ligase AIP2 [EC:2.3.2.27]	gi|734424960|gb|KHN42853.1|//Putative RING finger protein P32A8.03c [Glycine soja]
Glyma.10G237900.Wm82.a2.v1	4229	101.916	25.1833	-2.01685	3.50262e-06	Down	6.82926e-07	GO:0031224//intrinsic component of membrane	GO:0032559//adenyl ribonucleotide binding;GO:0016628//oxidoreductase activity, acting on the CH-CH group of donors, NAD or NADP as acceptor;GO:0004702//signal transducer, downstream of receptor, with serine/threonine kinase activity;GO:0016791//phosphatase activity	GO:0006464//cellular protein modification process	K13415//protein brassinosteroid insensitive 1 [EC:2.7.10.1 2.7.11.1]	gi|356534151|ref|XP_003535621.1|//PREDICTED: leucine-rich repeat receptor protein kinase EMS1-like [Glycine max]
Glyma.02G096400.Wm82.a2.v1	1258	0.712799	27.0089	5.2438	7.33299e-07	Up	1.30106e-07	NA	NA	NA	NA	gi|947122338|gb|KRH70544.1|//hypothetical protein GLYMA_02G096400 [Glycine max]
Glyma.14G207800.Wm82.a2.v1	1004	320.985	94.6582	-1.76171	3.76784e-14	Down	3.16654e-15	NA	NA	NA	K01520//dUTP pyrophosphatase [EC:3.6.1.23]	gi|571511873|ref|XP_003544950.2|//PREDICTED: deoxyuridine 5'-triphosphate nucleotidohydrolase-like [Glycine max]
Glyma.01G183600.Wm82.a2.v1	1573	297.371	783.351	1.39739	5.68157e-21	Up	2.97389e-22	NA	NA	NA	K15223//upstream activation factor subunit UAF30	gi|356496858|ref|XP_003517282.1|//PREDICTED: upstream activation factor subunit spp27-like isoform X2 [Glycine max];gi|947129092|gb|KRH76946.1|//hypothetical protein GLYMA_01G183600 [Glycine max]
Glyma.06G257500.Wm82.a2.v1	2729	5.21724	0.769359	-2.76156	0.0350801	Down	0.0151207	NA	NA	NA	K04733//interleukin-1 receptor-associated kinase 4 [EC:2.7.11.1]	gi|571462179|ref|XP_006582204.1|//PREDICTED: G-type lectin S-receptor-like serine/threonine-protein kinase At4g27290 isoform X1 [Glycine max];gi|571462181|ref|XP_006582205.1|//PREDICTED: G-type lectin S-receptor-like serine/threonine-protein kinase At4g27290 isoform X2 [Glycine max]
Glyma.08G078800.Wm82.a2.v1	426	1.00393	109.067	6.76341	1.00443e-16	Up	6.95815e-18	NA	NA	NA	K13420//LRR receptor-like serine/threonine-protein kinase FLS2 [EC:2.7.11.1]	gi|955334647|ref|XP_014634229.1|//PREDICTED: polygalacturonase inhibitor 2-like [Glycine max]
Glyma.U032500.Wm82.a2.v1	1406	137.612	21380	7.27951	2.91211e-147	Up	7.20701e-150	GO:0042579//microbody	GO:0016663//oxidoreductase activity, acting on other nitrogenous compounds as donors, oxygen as acceptor	GO:0009112//nucleobase metabolic process;GO:0044403//symbiosis, encompassing mutualism through parasitism	K00365//urate oxidase [EC:1.7.3.3]	gi|1498170|dbj|BAA13184.1|//uricase [Glycine max]
Glyma.11G189400.Wm82.a2.v1	1196	263.944	55.7295	-2.24372	3.91964e-06	Down	7.69734e-07	NA	NA	NA	NA	gi|359806813|ref|NP_001241053.1|//uncharacterized protein LOC100801688 [Glycine max]
Glyma.04G062100.Wm82.a2.v1	3512	87.0818	38.0544	-1.19431	0.000960485	Down	0.000282076	NA	NA	NA	K01176//alpha-amylase [EC:3.2.1.1];K17710//pentatricopeptide repeat domain-containing protein 1	gi|571449374|ref|XP_006578120.1|//PREDICTED: pentatricopeptide repeat-containing protein At4g39952, mitochondrial [Glycine max]
Glyma.01G200500.Wm82.a2.v1	2263	200.42	1664.89	3.05433	1.94917e-25	Up	7.90312e-27	NA	NA	NA	K01099//inositol polyphosphate 5-phosphatase INPP5B/F [EC:3.1.3.36]	gi|947129377|gb|KRH77231.1|//hypothetical protein GLYMA_01G200500 [Glycine max]
Glyma.07G074100.Wm82.a2.v1	1849	120.325	1404.04	3.54457	1.30164e-19	Up	7.38495e-21	NA	NA	NA	K15095//(+)-neomenthol dehydrogenase [EC:1.1.1.208]	gi|955328330|ref|XP_014632842.1|//PREDICTED: uncharacterized protein LOC100803877 isoform X1 [Glycine max]
Glyma.05G148100.Wm82.a2.v1	4880	1101.06	3256.39	1.56438	4.456e-22	Up	2.19087e-23	NA	NA	NA	K14489//arabidopsis histidine kinase 2/3/4 (cytokinin receptor) [EC:2.7.13.3]	gi|356512385|ref|XP_003524900.1|//PREDICTED: histidine kinase 3 [Glycine max]
Glyma.06G102100.Wm82.a2.v1	1900	729.205	13199.2	4.17799	1.23135e-91	Up	7.77088e-94	NA	NA	NA	K14299//nucleoporin SEH1	gi|356515778|ref|XP_003526575.1|//PREDICTED: protein EXORDIUM-like [Glycine max]
Glyma.17G117200.Wm82.a2.v1	660	136.604	12910.8	6.56244	1.16938e-62	Up	1.39396e-64	NA	NA	NA	NA	gi|351727114|ref|NP_001238685.1|//uncharacterized protein LOC100306683 [Glycine max]
Glyma.13G045400.Wm82.a2.v1	2560	45.8019	184.166	2.00753	4.81013e-12	Up	4.86092e-13	NA	GO:0016301//kinase activity	GO:0044238//primary metabolic process;GO:0044237//cellular metabolic process	K00927//phosphoglycerate kinase [EC:2.7.2.3]	gi|947069338|gb|KRH18229.1|//hypothetical protein GLYMA_13G045400 [Glycine max];gi|955356199|ref|XP_014620747.1|//PREDICTED: phosphoglycerate kinase-like [Glycine max];gi|947069339|gb|KRH18230.1|//hypothetical protein GLYMA_13G045400 [Glycine max];gi|947069340|gb|KRH18231.1|//hypothetical protein GLYMA_13G045400 [Glycine max]
Glyma.01G094500.Wm82.a2.v1	228	0.857003	7.32251	3.09497	0.00680098	Up	0.00240926	NA	NA	NA	NA	gi|947127728|gb|KRH75582.1|//hypothetical protein GLYMA_01G094500 [Glycine max]
Glyma.20G128700.Wm82.a2.v1	1287	334.261	727.37	1.12172	7.94144e-13	Up	7.46025e-14	NA	NA	NA	NA	gi|356575672|ref|XP_003555962.1|//PREDICTED: protein unc-50 homolog [Glycine max]
Glyma.16G150400.Wm82.a2.v1	1437	335.527	696.949	1.05462	0.000288421	Up	7.69411e-05	NA	NA	NA	K13717//OTU domain-containing protein 3 [EC:3.4.19.12];K16743//abnormal spindle-like microcephaly-associated protein	gi|356559522|ref|XP_003548048.1|//PREDICTED: OTU domain-containing protein DDB_G0284757-like isoform X1 [Glycine max]
Glyma.09G256800.Wm82.a2.v1	781	441.891	202.748	-1.124	6.769e-05	Down	1.6177e-05	NA	NA	NA	K16281//RING-H2 zinc finger protein RHA1	gi|356531971|ref|XP_003534549.1|//PREDICTED: E3 ubiquitin-protein ligase RHA1B-like [Glycine max]
Glyma.08G069200.Wm82.a2.v1	981	784	68.1886	-3.52325	2.77499e-17	Down	1.84625e-18	NA	NA	NA	NA	gi|351724663|ref|NP_001238089.1|//uncharacterized protein LOC100527317 [Glycine max]
Glyma.16G216800.Wm82.a2.v1	1826	49.9073	17.6367	-1.50067	0.0282932	Down	0.0118651	NA	NA	NA	K11714//rhamnogalacturonan II specific xylosyltransferase [EC:2.4.2.-]	gi|571530318|ref|XP_006599718.1|//PREDICTED: uncharacterized protein At4g15970-like isoform X1 [Glycine max];gi|947060056|gb|KRH09462.1|//hypothetical protein GLYMA_16G216800 [Glycine max];gi|947060057|gb|KRH09463.1|//hypothetical protein GLYMA_16G216800 [Glycine max];gi|947060052|gb|KRH09458.1|//hypothetical protein GLYMA_16G216800 [Glycine max]
Glyma.17G088800.Wm82.a2.v1	3671	1442.8	160.099	-3.17184	1.02633e-10	Down	1.17094e-11	NA	NA	NA	K13855;K13862//solute carrier family 4 (sodium borate transporter), member 11	gi|356513461|ref|XP_003525432.1|//PREDICTED: probable boron transporter 2 [Glycine max];gi|947053828|gb|KRH03281.1|//hypothetical protein GLYMA_17G088800 [Glycine max]
Glyma.20G100500.Wm82.a2.v1	1662	81.312	6.22155	-3.70812	6.65472e-08	Down	1.03482e-08	NA	NA	NA	K13420//LRR receptor-like serine/threonine-protein kinase FLS2 [EC:2.7.11.1]	gi|351726254|ref|NP_001238144.1|//NBS-LRR disease resistance protein precursor [Glycine max]
Glyma.05G224600.Wm82.a2.v1	183	0.580756	6.21474	3.41969	0.00557995	Up	0.00193574	NA	NA	NA	NA	gi|947111849|gb|KRH60175.1|//hypothetical protein GLYMA_05G224600 [Glycine max]
Glyma.05G041500.Wm82.a2.v1	817	7.76463	0.464406	-4.06346	0.00287663	Down	0.000932791	NA	NA	NA	NA	gi|947108809|gb|KRH57135.1|//hypothetical protein GLYMA_05G041500 [Glycine max]
Glyma.06G233000.Wm82.a2.v1	1797	0.312267	3.81282	3.61001	0.0121388	Up	0.00458783	NA	NA	NA	K07466//replication factor A1;K15255//ATP-dependent DNA helicase PIF1 [EC:3.6.4.12]	gi|947106757|gb|KRH55140.1|//hypothetical protein GLYMA_06G233000 [Glycine max]
Glyma.19G141500.Wm82.a2.v1	495	10.4405	27.9842	1.42242	0.00464738	Up	0.00158079	NA	NA	NA	K00161//pyruvate dehydrogenase E1 component alpha subunit [EC:1.2.4.1]	gi|947045654|gb|KRG95283.1|//hypothetical protein GLYMA_19G141500 [Glycine max]
Glyma.04G240800.Wm82.a2.v1	1502	248.107	99624.9	8.6494	1.01788e-174	Up	1.49045e-177	GO:0044424//intracellular part	GO:0016616//oxidoreductase activity, acting on the CH-OH group of donors, NAD or NADP as acceptor;GO:0046914//transition metal ion binding	GO:0008152//metabolic process	K18857//alcohol dehydrogenase class-P [EC:1.1.1.1]	gi|356509324|ref|XP_003523400.1|//PREDICTED: alcohol dehydrogenase 1 [Glycine max]
Glyma.02G102400.Wm82.a2.v1	1045	229.875	1645.85	2.83991	4.06728e-67	Up	4.29477e-69	NA	GO:0015036//disulfide oxidoreductase activity	GO:0019725//cellular homeostasis;GO:0018904//ether metabolic process	K03671//thioredoxin 1	gi|351727481|ref|NP_001237674.1|//uncharacterized protein LOC100500413 [Glycine max]
Glyma.05G041300.Wm82.a2.v1	1992	536.847	2589.3	2.26998	1.5171e-26	Up	5.80709e-28	NA	GO:0000166//nucleotide binding;GO:0004672//protein kinase activity	NA	K04730//interleukin-1 receptor-associated kinase 1 [EC:2.7.11.1]	gi|356513762|ref|XP_003525579.1|//PREDICTED: L-type lectin-domain containing receptor kinase S.1 [Glycine max]
Glyma.02G121000.Wm82.a2.v1	2105	111.561	53.1291	-1.07026	0.0291573	Down	0.0122744	NA	GO:0016741//transferase activity, transferring one-carbon groups	GO:0006730//one-carbon metabolic process	K08241//jasmonate O-methyltransferase [EC:2.1.1.141]	gi|947122755|gb|KRH70961.1|//hypothetical protein GLYMA_02G121000 [Glycine max]
Glyma.17G032800.Wm82.a2.v1	1368	541.189	1378.35	1.34874	3.61897e-14	Up	3.03472e-15	NA	GO:0016879//ligase activity, forming carbon-nitrogen bonds	GO:0006464//cellular protein modification process	K10578//ubiquitin-conjugating enzyme E2 J1 [EC:2.3.2.23]	gi|947052886|gb|KRH02339.1|//hypothetical protein GLYMA_17G032800 [Glycine max]
Glyma.15G203300.Wm82.a2.v1	2328	309.7	115.825	-1.41892	2.10516e-05	Down	4.62468e-06	NA	NA	NA	K08150//MFS transporter, SP family, solute carrier family 2 (myo-inositol transporter), member 13	gi|947063642|gb|KRH12903.1|//hypothetical protein GLYMA_15G203300 [Glycine max];gi|356556596|ref|XP_003546610.1|//PREDICTED: sugar transport protein 7-like [Glycine max]
Glyma.08G332300.Wm82.a2.v1	2189	487.546	1341.39	1.46011	4.79976e-06	Up	9.53062e-07	NA	NA	NA	K13148//integrator complex subunit 11 [EC:3.1.27.-]	gi|734346906|gb|KHN11170.1|//E3 ubiquitin-protein ligase [Glycine soja];gi|947097833|gb|KRH46418.1|//hypothetical protein GLYMA_08G332300 [Glycine max]
Glyma.14G185300.Wm82.a2.v1	806	18.1398	1.24244	-3.86791	4.89805e-05	Down	1.14309e-05	NA	NA	NA	NA	gi|356552991|ref|XP_003544842.1|//PREDICTED: uncharacterized protein At5g65660-like [Glycine max]
Glyma.15G016900.Wm82.a2.v1	2017	197.801	21.1495	-3.22535	1.41236e-11	Down	1.49252e-12	GO:0031224//intrinsic component of membrane	GO:0004871//signal transducer activity	GO:0015833//peptide transport	K14638//solute carrier family 15 (peptide/histidine transporter), member 3/4	gi|356557281|ref|XP_003546946.1|//PREDICTED: protein NRT1/ PTR FAMILY 1.2-like [Glycine max];gi|947060631|gb|KRH09892.1|//hypothetical protein GLYMA_15G016900 [Glycine max]
Glyma.13G224200.Wm82.a2.v1	1612	73.7046	8.23166	-3.1625	1.69986e-10	Down	1.98459e-11	NA	NA	NA	NA	gi|947072275|gb|KRH21166.1|//hypothetical protein GLYMA_13G224200 [Glycine max];gi|947072274|gb|KRH21165.1|//hypothetical protein GLYMA_13G224200 [Glycine max];gi|571499763|ref|XP_006594528.1|//PREDICTED: putative F-box protein At1g58310 [Glycine max]
[truncated: 13,422 more rows]

## Sheet: CK6h-VS-F6h
GeneID	Length	CK6h-Expression	F6h-Expression	log2FoldChange(F6h/CK6h)	Padj	Up/Down-Regulation	Pvalue	Cellular Component	Molecular Function	Biological Process	Kegg Orthology	Nr Description
[truncated: 17,017 more rows]

[truncated: 2 more sheets: CK12h-VS-F12h, CK24h-VS-F24h]
